# Supplementary material for: miRNAs Predicted to Regulate Host Anti-viral Gene Pathways in IPNV-Challenged Atlantic Salmon Fry Are Affected by Viral Load, and Associated With the Major IPN Resistance QTL Genotypes in Late Infection
Source: Front Immunol. 2020 Sep 11;11:2113. doi: 10.3389/fimmu.2020.02113 (PMC7516080; doi:10.3389/fimmu.2020.02113)
Supplement: Supplementary file 1 [file Table_1.XLSX]

## Sheet: Table S1
Table S1. Overview of all samples used for small-RNA sequencing
Sample ID1	Family, QTL Genotype, health state, TimePoint post challenge2	A260/280	Sequencing library prep. method	Total # reads3	Total # trimmed and size filtered reads4	Uniquely mapped reads (millions)5	Uniquely mapped reads (%)6	NCBI SRA Acc#7
1407	C, SS, healthy control fry, 0h	2.11	NEBnext 75b single miRNA prep	21430360	15340172	11.1	72.22%	SRR9701474
1425	C, SS, healthy control fry, 0h	2.09	NEBnext 75b single miRNA prep	16708012	10349086	6.8	65.29%	SRR9701475
1429	C, RR, healthy control fry, 0h	2.1	NEBnext 75b single miRNA prep	20096033	11099584	7.6	68.52%	SRR9701476
1438	C, RR, healthy control fry, 0h	2.08	NEBnext 75b single miRNA prep	19813607	11029801	7.8	70.95%	SRR9701469
1439	C, SS, healthy control fry, 0h	2.07	NEBnext 75b single miRNA prep	17961677	9422186	6.3	66.75%	SRR9701470
1445	C, SS, healthy control fry, 0h	2.06	NEBnext 75b single miRNA prep	18685530	8753684	6.3	71.51%	SRR9701471
1447	C, SS, healthy control fry, 0h	2.09	NEBnext 75b single miRNA prep	17411838	11776669	8.1	68.76%	SRR9701472
1450	C, RR, healthy control fry, 0h	2.07	NEBnext 75b single miRNA prep	11049217	8115708	5.9	72.54%	SRR9701467
1451	C, RR, healthy control fry, 0h	2.09	NEBnext 75b single miRNA prep	21524089	13762683	10.5	76.08%	SRR9701468
1452	C, RR, healthy control fry, 0h	2.09	NEBnext 75b single miRNA prep	18024838	11751835	8.6	73.03%	SRR9701449
1453	C, SS, healthy control fry, 0h	2.16	NEBnext 75b single miRNA prep	16428432	9366034	6.1	65.41%	SRR9701450
1519	C, SS, IPNV-infected fry, 1dpc	2.13	NEBnext 75b single miRNA prep	13715826	4939511	3.5	71.69%	SRR9701451
1534	C, SS, IPNV-infected fry, 1dpc	2.07	NEBnext 75b single miRNA prep	13955253	4534350	3.2	70.31%	SRR9701452
1539	C, RR, IPNV-infected fry, 1dpc	2.04	NEBnext 75b single miRNA prep	9508477	2959642	1.9	63.67%	SRR9701453
1542	C, RR, IPNV-infected fry, 1dpc	2.04	NEBnext 75b single miRNA prep	13957362	5645228	3.9	69.77%	SRR9701454
1545	C, SS, IPNV-infected fry, 1dpc	2.11	NEBnext 75b single miRNA prep	16235708	10014638	7.7	76.66%	SRR9701455
1548	C, RR, IPNV-infected fry, 1dpc	2.08	NEBnext 75b single miRNA prep	17291518	10947271	8.4	76.32%	SRR9701456
1565	C, RR, IPNV-infected fry, 1dpc	2.16	NEBnext 75b single miRNA prep	13962467	6862739	4.2	60.66%	SRR9701447
1570	C, RR, IPNV-infected fry, 1dpc	1.93	NEBnext 75b single miRNA prep	13770466	6964302	5.2	74.16%	SRR9701448
1575	C, RR, IPNV-infected fry, 1dpc	2.08	NEBnext 75b single miRNA prep	16864614	7066044	5.2	73.24%	SRR9701462
1584	C, SS, IPNV-infected fry, 1dpc	2.05	NEBnext 75b single miRNA prep	15929828	6734250	4.8	71.72%	SRR9701461
1585	C, SS, IPNV-infected fry, 1dpc	1.98	NEBnext 75b single miRNA prep	49180074	14327366	9	62.67%	SRR9701464
1597	C, SS, IPNV-infected fry, 1dpc	2.08	NEBnext 75b single miRNA prep	12782025	7490790	5.6	74.16%	SRR9701463
1617	C, RR, IPNV-infected fry, 7dpc	2.11	NEBnext 75b single miRNA prep	11309870	6099708	4.5	73.25%	SRR9701458
1618	C, SS, IPNV-infected fry, 7dpc	2.13	NEBnext 75b single miRNA prep	13849943	7669111	5.4	70.9%	SRR9701457
1620	C, SS, IPNV-infected fry, 7dpc	2.09	NEBnext 75b single miRNA prep	14781573	7204920	5.5	76.49%	SRR9701460
1621	C, SS, IPNV-infected fry, 7dpc	2.14	NEBnext 75b single miRNA prep	12921226	5158952	2.9	56.36%	SRR9701459
1640	C, RR, IPNV-infected fry, 7dpc	2.07	NEBnext 75b single miRNA prep	15597645	6466369	4.3	66.33%	SRR9701466
1658	C, SS, IPNV-infected fry, 7dpc	2.06	NEBnext 75b single miRNA prep	13414609	5200374	3.6	68.77%	SRR9701465
1661	C, SS, IPNV-infected fry, 7dpc	2.06	NEBnext 75b single miRNA prep	15604725	6611715	4.7	70.82%	SRR9701483
1664	C, SS, IPNV-infected fry, 7dpc	2	NEBnext 75b single miRNA prep	15123146	5909215	4.1	70.06%	SRR9701484
1680	C, RR, IPNV-infected fry, 7dpc	2	NEBnext 75b single miRNA prep	12512778	7992445	6.1	76.27%	SRR9701481
1682	C, RR, IPNV-infected fry, 7dpc	2.06	NEBnext 75b single miRNA prep	12396949	6998879	5.3	75.26%	SRR9701482
1683	C, RR, IPNV-infected fry, 7dpc	2	NEBnext 75b single miRNA prep	13540211	6884291	5.2	75.67%	SRR9701479
1687	C, RR, IPNV-infected fry, 7dpc	2.03	NEBnext 75b single miRNA prep	17193530	7906588	5.7	72.47%	SRR9701480
1713	C, RR,IPNV-infected fry, 20dpc	2.11	NEBnext 75b single miRNA prep	18720260	11527612	8.6	74.41%	SRR9701477
1726	C, RR,IPNV-infected fry, 20dpc	2.13	NEBnext 75b single miRNA prep	21019567	13864040	10.5	76.08%	SRR9701478
1728	C, RR,IPNV-infected fry, 20dpc	2.15	NEBnext 75b single miRNA prep	22056173	13593619	10.2	74.76%	SRR9701485
1738	C, SS, IPNV-infected fry, 20dpc	2.08	NEBnext 75b single miRNA prep	19865773	13802125	10	72.45%	SRR9701486
1744	C, SS, IPNV-infected fry, 20dpc	2.12	NEBnext 75b single miRNA prep	17321713	12239258	9.2	74.99%	SRR9701490
1751	C, SS, IPNV-infected fry, 20dpc	2.1	NEBnext 75b single miRNA prep	20394560	11872691	8	67.52%	SRR9701489
1769	C, RR,IPNV-infected fry, 20dpc	2.06	NEBnext 75b single miRNA prep	18140034	11455471	8.8	76.42%	SRR9701488
1770	C, RR,IPNV-infected fry, 20dpc	2.1	NEBnext 75b single miRNA prep	15288743	9829784	7.7	77.89%	SRR9701487
1773	C, RR,IPNV-infected fry, 20dpc	2.1	NEBnext 75b single miRNA prep	16618163	10447938	8.1	77.16%	SRR9701494
1792	C, SS, IPNV-infected fry, 20dpc	2.09	NEBnext 75b single miRNA prep	19251259	10813991	7.8	71.69%	SRR9701493
1797	C, SS, IPNV-infected fry, 20dpc	2.05	NEBnext 75b single miRNA prep	17359303	11398453	8.6	75.54%	SRR9701492
1798	C, SS, IPNV-infected fry, 20dpc	2.06	NEBnext 75b single miRNA prep	18813136	11864768	8.6	72.88%	SRR9701491
1Unique sample ID numbers
2Family, QTL genotype health state of the samples. The whole fry was used for RNA extraction of all samples
3Total number of reads in the raw fastq files for each of the samples
4Total number of reads after adapter trimming and size filtering (reads less than 18 nts or larger than 25 nts were removed for all samples)
5Uniquely mapped reads (millions) to the reference Atlantic salmon miRNAome (all known mature Atlantic salmon miRNAs)
6Uniquely mapped reads (%) to the reference Atlantic salmon miRNAome
7Accession number to sequencing data from each of the samples (runs) from study SRP215184 (PRJNA554632) in NCBI SRA database (https://www.ncbi.nlm.nih.gov/sra/)
