# Supplementary material for: miRNAs Predicted to Regulate Host Anti-viral Gene Pathways in IPNV-Challenged Atlantic Salmon Fry Are Affected by Viral Load, and Associated With the Major IPN Resistance QTL Genotypes in Late Infection
Source: Front Immunol. 2020 Sep 11;11:2113. doi: 10.3389/fimmu.2020.02113 (PMC7516080; doi:10.3389/fimmu.2020.02113)
Supplement: Supplementary file 2 [file Table_2.XLSX]

## Sheet: DE-82-miRNAs_summary
Table S2: 72 differentially expressed miRNAs (DE miRNAs) identified by DESeq2 analysis in the RR and/or the SS groups at either 1, 7 or 20 days post IPNV challenge (green values at one comparison) and 10 miRNAs only differentially expressed in RR vs SS comparison (no green values here, see table S3 for more details).
		SS1dpc vs controls (Significant DE miRNAs shown in green font)			RR1dpc vs controls (Significant DE miRNAs shown in green font)			SS7dpc vs controls (Significant DE miRNAs shown in green font)			RR7dpc vs controls (Significant DE miRNAs shown in green font)			SS20dpc vs controls (Significant DE miRNAs shown in green font)			RR20dpc vs controls (Significant DE miRNAs shown in green font)
miRNAs1	mature miRNA sequence 5'-3'2	baseMean3	log2FoldChange4	padj	baseMean3	log2FoldChange4	padj	baseMean3	log2FoldChange4	padj	baseMean3	log2FoldChange4	padj	baseMean3	log2FoldChange4	padj	baseMean3	log2FoldChange4	padj	Family5
ssa-miR-2184-3p	GCACGTAGGCTCTTACAGTACA	1252.74	2.74271	0.00506226	1015.45	2.47492	0.0429095	352.595	-1.18636	0.182293	374.286	-1.74572	0.0145479	608.086	0.0835972	0.929882	440.239	-1.45839	0.099744	miR-2184
ssa-miR-29d-5p	CTGGTTCCCTATGGTGGTTTAGA	50.668	3.00081	0.0139363	20.532	1.1224	0.962258	16.6222	0.294964	NA	14.9368	-0.785877	0.231781	26.2966	0.826038	0.23755	15.1147	-1.71276	0.0827703	miR-29
ssa-miR-27d-1-5p	CAGGACTTAGCACACATGTGAACA	1389.63	1.42395	0.418046	1045.52	0.852982	0.962258	730.573	-1.24879	0.168972	763.055	-2.00965	0.00581147	983.922	-1.29569	0.0622941	931.255	-1.35321	0.138507	miR-27
ssa-miR-27d-2-5p	AGGACTTAGCACACATGTGAACA	1372.41	1.42839	0.418046	1028.97	0.848149	0.962258	719.985	-1.25098	0.168972	752.171	-2.01016	0.00581147	969.565	-1.29862	0.0618984	917.715	-1.35585	0.138507	miR-27
ssa-miR-novel-1-3p	TCGGCATACACATCACTGACA	2852.84	1.21779	0.483492	3014.4	1.51609	NA	1613.04	-1.35636	0.149353	1728.48	-1.87992	0.0100874	2105.13	-1.66874	0.0151799	2109.24	-1.24826	0.164554	novel-miR-1
ssa-miR-187-5p	GGCTGCAACACAGGACATGGGAGC	1259.17	1.00358	0.537031	1089.99	0.775724	0.96983	798.057	-1.09902	0.218774	841.944	-1.6865	0.0187956	1016.22	-1.5822	0.0231256	948.605	-1.79955	0.0360818	miR-187
ssa-miR-27a-2-5p	CAGGACTTAGCTCGCTTTGTGAACA	946.382	0.732717	0.639414	851.609	0.606534	0.96983	702.68	-0.657642	0.314655	728.94	-1.21406	0.0188158	858.306	-1.3388	0.00619748	865.906	-0.939203	0.157266	miR-27
ssa-miR-27a-3-5p	AGGACTTAGCTCGCTTTGTGAACA	940.301	0.731256	0.639414	847.084	0.608584	0.96983	698.155	-0.660389	0.314655	724.372	-1.2164	0.0188158	853.177	-1.33899	0.00619748	860.346	-0.94228	0.157266	miR-27
ssa-miR-132-1-2-5p	ACCGTGGCTTTAGATTGTTACT	3355.02	0.870778	0.640643	2729.12	0.435461	0.96983	2237.94	-1.05416	0.218774	2385.48	-1.52562	0.0188158	3030.13	-1.05012	0.110593	2914.57	-0.993413	0.204222	miR-132
ssa-miR-726-3p	TTCACGACTAGCAGAACTCGGA	340.622	1.01008	0.665382	308.879	0.924051	0.96983	203.107	-1.55892	0.149353	213.44	-2.43917	0.00386421	261.538	-2.10205	0.00433853	258.269	-1.70231	0.0827703	miR-726
ssa-miR-183-5p	TATGGCACTGGTAGAATTCACT	118140	0.809223	0.69248	125095	1.15924	0.951671	81316.8	-0.972184	0.241893	84191.2	-1.68198	0.0111602	104807	-1.33187	0.0352672	102897	-1.11018	0.174718	miR-183
ssa-miR-129-5p	CTTTTTGCGGTCTGGGCTTGC	84058.3	0.962622	0.701983	72192.9	0.716586	0.96983	51751.9	-1.45082	0.168972	54602.9	-2.21656	0.010128	67349.5	-1.82531	0.0196518	64036.5	-1.85962	0.0827703	miR-129
ssa-miR-30a-3-4-3p	CCGGGAGTGGGATGTTTGCGCT	1072.27	0.676576	0.713601	911.988	0.36072	0.96983	823.39	-0.582152	0.460127	835.199	-1.28673	0.0344433	1000.68	-1.27245	0.0315689	988.188	-1.0235	0.172123	miR-30
ssa-miR-184-3p	TGGACGGAGAACTGATAAGGGC	111945	0.965496	0.726147	117451	1.2819	0.962258	67043.4	-1.66958	0.149353	70936.2	-2.52237	0.00536705	86275.4	-2.2838	0.00436486	84380.9	-1.94177	0.0827703	miR-184
ssa-miR-novel-13-5p	CCTTGACCACGTAACCTGACCA	395.743	0.684446	0.727273	394.253	0.868906	0.962258	289.612	-0.839264	0.287565	295.351	-1.62421	0.0103198	370.654	-1.21878	0.0390643	361.201	-1.06468	0.164166	novel-miR-13
ssa-miR-21a-1-3p	CGACAACGGTCTGTAAGCTGT	210.799	0.834915	0.823681	175.368	0.458405	0.96983	137.421	-1.32621	0.182293	142.002	-2.29391	0.00536705	275.746	0.560856	0.524226	172.083	-1.59482	0.10323	miR-21
ssa-miR-8158-3p	TTTGTACGTGTGAAACTTCTTCC	7249.24	0.733693	0.829079	6595.05	0.657902	0.96983	4813.58	-1.43541	0.149353	5211.79	-1.86182	0.0111602	6287.64	-1.79052	0.0118331	6308.82	-1.31511	0.164166	miR-8158
ssa-miR-200b-5p	CATCTTACCTGACAGTGCTGGA	11449.2	0.486793	0.829079	10096.3	0.274853	0.96983	9251.61	-0.617944	0.314655	9579.76	-1.1752	0.0171387	11441.8	-1.18356	0.0100557	11555	-0.810256	0.174718	miR-200
ssa-miR-146a-1-2-3p	ATCTATGGGCTCAGTTCTTCTGG	5011.89	0.665769	0.833087	5080.94	0.914013	0.962258	3424.09	-1.38698	0.158492	3515.2	-2.50171	0.00386421	6438.54	0.30805	0.723774	4426.58	-1.37929	0.145563	miR-146
ssa-miR-novel-2-3p	TTTTGTCTGTCTGGGAAACCGG	1230.61	0.498808	0.833087	1111.39	0.383308	0.96983	900.144	-1.24057	0.158492	942.103	-1.96942	0.00390145	1142.98	-1.82423	0.00340185	1141.26	-1.39134	0.099744	novel-miR-2
ssa-miR-125a-2-3-3p	ACGGGTTAGGCTCTTGGGACGC	10491.8	0.678301	0.833087	12400.5	1.32897	0.937987	7199.59	-1.31707	0.168972	7541.33	-2.08425	0.00581147	9046.96	-2.05274	0.00218268	9256.9	-1.35053	0.135459	miR-125
ssa-miR-222b-5p	TGCTCAGTAGTCAGTGTAGATC	4536.52	0.455224	0.833087	4220.19	0.439777	0.96983	3596.6	-0.779812	0.314655	3623.52	-1.64581	0.00614859	4355.22	-1.61199	0.00452292	4497.65	-0.984417	0.174718	miR-222
ssa-miR-100a-2-3p	ACAAGCTTGTGTCTATAGGTATG	4573.81	0.557694	0.833087	4130.99	0.442661	0.96983	3331.4	-1.1516	0.168972	3498.81	-1.80344	0.00629582	4328.48	-1.47698	0.0180849	4355.42	-1.06305	0.181403	miR-100
ssa-miR-26d-5p	TTCAAGTAATCTAGGATAGGCT	26385.3	0.481671	0.833087	23631.7	0.334698	0.96983	19896.7	-1.04305	0.158492	21203.3	-1.50235	0.00703444	26722.8	-1.0949	0.0536592	26696.3	-0.798299	0.233151	miR-26
ssa-miR-456-3p	CAGGCTGGTTAGATGGTTGTCA	22515.1	0.597271	0.833087	20236.8	0.474602	0.96983	16178.2	-1.15746	0.185055	16949.8	-1.83964	0.0100874	20470.1	-1.75487	0.00679897	20553.6	-1.28304	0.138507	miR-456
ssa-miR-100a-5p	AACCCGTAGATCCGAACTTGTG	700658	0.475846	0.833087	613253	0.24815	0.96983	549930	-0.80673	0.314655	553897	-1.69333	0.0101116	687349	-1.36739	0.0243751	697453	-0.921512	0.212989	miR-100
ssa-miR-10b-5p	TACCCTGTAGAACCGAATTTGT	292491	0.604861	0.833087	291773	0.808762	0.962258	217695	-0.888594	0.283164	222430	-1.68124	0.010128	274323	-1.4119	0.0231256	276018	-1.00897	0.195399	miR-10
ssa-miR-10d-5p	CACCCTGTAGAACCGAATTTGT	289406	0.605148	0.833087	288676	0.808838	0.962258	215370	-0.888916	0.283164	220066	-1.6812	0.010128	271415	-1.41165	0.0231256	273083	-1.00899	0.195399	miR-10
ssa-miR-143-3p	TGAGATGAAGCACTGTAGCTC	483870	0.433312	0.833087	435612	0.300353	0.96983	382416	-0.838958	0.240854	399243	-1.41077	0.0111602	485591	-1.27902	0.0200622	491811	-0.86527	0.199315	miR-143
ssa-miR-30c-d-1-3p	CTTTCAGTCGGATGTTTGCAGC	37565.1	0.581932	0.833087	38070.3	0.832018	0.962258	28812.2	-0.751717	0.338052	29137.8	-1.5669	0.0111602	36335.8	-1.22712	0.0404806	35882.5	-0.979663	0.193925	miR-30
ssa-miR-30d-2-3p	TTTTCAGTCGGATGTTTGCAGCT	36271.2	0.584494	0.833087	36781.7	0.836239	0.962258	27782.9	-0.754892	0.338052	28089.9	-1.57424	0.0111602	35056.7	-1.22722	0.0406025	34607.5	-0.981945	0.193925	miR-30
ssa-miR-128-1-5p	CGGGGCCGGGACGCTGTCTGAGA	293.714	-0.404371	0.833087	282.124	-0.291391	0.96983	302.473	-0.51513	0.496097	303.402	-1.2734	0.0352937	362.505	-1.27923	0.0227894	365.08	-0.900646	0.198913	miR-128
ssa-miR-21a-2-3p	CGACAACAGTCTGTAAGCTGTC	72.1052	0.578279	0.852155	61.0309	0.210527	0.96983	50.0755	-1.49392	0.149353	52.0666	-2.49703	0.00386421	68.3896	-1.41157	0.0498446	62.6256	-1.79326	0.0827703	miR-21
ssa-miR-128-2-5p	CGGGGCCGGGGCACTGTCTGAGA	127.376	-0.469809	0.865208	120.973	-0.407987	0.96983	126.766	-0.794107	0.440848	129.137	-1.57848	0.0509953	149.953	-1.87825	0.0100557	151.131	-1.34614	0.164166	miR-128
ssa-miR-181a-5-3p	ACCATCGACCGTTGACTGTGCC	39850.5	0.528917	0.868709	39473.9	0.720355	0.96983	27834	-1.57381	0.149353	29185.3	-2.50064	0.00386421	36600.8	-1.88584	0.0122837	35644.8	-1.65587	0.099744	miR-181
ssa-let-7e-5p	TGAGGTAGTAGATTGAATAGTT	67924.5	0.514903	0.875005	69597.7	0.811987	0.96983	48429.7	-1.41262	0.168972	50603	-2.27161	0.00462063	62854.8	-1.83426	0.0166115	64400.7	-1.18248	0.199422	let-7
ssa-miR-1338-5p	AGGACTGTCCAACCTGAGAAT	15714.6	0.479429	0.890754	14819.9	0.521816	0.96983	11433.9	-1.33027	0.185055	11710.9	-2.41798	0.00386421	14562.9	-1.92858	0.0107708	14714.5	-1.35919	0.164777	miR-1338
ssa-miR-novel-5-5p	TACGGTATGTACTGTAGGCTAC	452.055	0.425884	0.895898	451.001	0.644732	0.96983	342.03	-1.14621	0.240854	349.024	-2.12759	0.00720204	707.296	0.729197	0.400901	428.764	-1.37522	0.164166	novel-miR-5
ssa-miR-novel-3-5p	TGACGATACCTTTGGAACAAGA	314.285	0.428797	0.902615	304.294	0.557298	0.96983	218.971	-1.8746	0.10511	235.958	-2.52109	0.00536705	291.194	-2.11653	0.010619	279.955	-1.99189	0.0827703	novel-miR-3
ssa-miR-193a-5p	CGGGATCTTGGGGGCGAGATG	791.353	0.223481	0.920041	721.998	0.125753	0.96983	671.761	-0.780158	0.325716	689.679	-1.47931	0.0188223	825.432	-1.47195	0.0169456	835.454	-1.01845	0.188764	miR-193
ssa-miR-146a-3-3p	ATCTATGGATTCAGTTCTTCTT	263.883	-0.168397	0.922433	234.083	-0.442572	0.96983	229.723	-1.23197	0.0292342	256.126	-1.33239	0.00622202	315.204	-1.1126	0.0100557	306.959	-0.982316	0.0827703	miR-146
ssa-miR-125a-1-3p	ACGGGTTGGGTTCTCGGGAGCT	575.374	-0.170665	0.930379	547.631	-0.108712	0.96983	539.695	-0.755095	0.297388	555.155	-1.41949	0.0103198	658.762	-1.48813	0.00348395	688.105	-0.829703	0.195399	miR-125
ssa-miR-125b-3-3p	ACAGGTGAGGACCTTGGGAACA	646.709	-0.130385	0.932379	588.39	-0.271397	0.96983	623.882	-0.536621	0.314655	645.778	-1.06561	0.0116292	727.696	-1.53643	0.000325501	787.256	-0.658739	0.193925	miR-125
ssa-miR-146b-3p	ATCTATGGACTCAATTCTTCTT	151.678	0.107376	0.971004	144.278	0.160473	0.96983	123.414	-1.2421	0.158492	127.87	-2.0932	0.00386421	183.41	-0.634527	0.372793	166.18	-0.942665	0.21754	miR-146
ssa-miR-128-3-5p	CGGGGCCGGGGCGCTGTCTGAGA	167.285	-0.0329188	0.988681	153.994	-0.107386	0.96983	148.155	-0.94111	0.374362	148.838	-1.97043	0.0196974	179.317	-1.87575	0.0169456	179.11	-1.42355	0.164166	miR-128
ssa-miR-727b-3p	TGAGAGGAGCTGAAGACTT	57.4349	-0.0207167	0.991261	52.5849	-0.160212	0.96983	49.3253	-1.04488	0.182293	50.9363	-1.8024	0.00387913	61.2951	-1.73983	0.001204	59.8507	-1.51674	0.0360818	miR-727
ssa-miR-125a-4-3p	ACGGGTTAGGCTCTCGGGAGCT	6094.79	0.00337031	0.997307	5561.94	-0.103971	0.96983	5159.48	-1.15645	0.149353	5450.81	-1.74094	0.00386421	6388.87	-1.97212	0.000512187	6959.41	-0.864588	0.199315	miR-125
ssa-let-7f-5p	TGAGGTAGTAGATTGTATTGTT	4562.61	0.00481284	0.997307	4297.64	0.0355163	0.96983	4115.35	-0.729709	0.314655	4221.87	-1.4033	0.0110933	5308.82	-1.03793	0.0679197	5610.64	-0.439925	0.515869	let-7
ssa-miR-29e-5p	CTGGTTTCCTATGGTGGTTTAGA	19.7917	2.60133	0.0105701	8.75509	0.747081	0.962258	7.46106	0.070787	NA	8.09182	-0.155728	0.774435	12.5469	0.815659	0.0651371	9.14195	-0.243695	0.73346	miR-29
ssa-miR-29b-2-5p	TGACTGATTTCCTCTGGTGTTTAGA	191.782	0.979368	0.0382831	175.369	0.873853	0.256053	150.71	0.0392488	0.970085	179.061	0.234774	0.299253	270.046	0.979459	0.00348395	191.545	-0.0212184	0.96196	miR-29
ssa-miR-29a-5p	CTGGTTTCACATGGTGGTTTAGA	102.189	1.03627	0.0708942	102.138	1.17891	0.256053	85.0608	0.315697	0.474487	99.4054	0.428969	0.153672	202.792	1.86237	5.84944e-06	100.375	-0.0265234	0.962156	miR-29
ssa-miR-146d-1-3p	CCCATGGAGCTCAGTTCTTAAG	28.5682	0.692291	0.0708942	75.1988	2.95744	NA	27.5957	0.379627	NA	28.7748	0.103081	0.70097	60.6956	1.73805	3.28227e-05	36.6415	0.492297	0.164166	miR-146
ssa-miR-25-1-2-5p	AGGCGGAGTCTTGGGCAATTGCC	31.7016	0.6348	0.0920609	28.1017	0.436599	0.719009	27.5668	-0.0903845	NA	31.4967	-0.0579016	0.822922	54.6598	1.17427	1.33432e-05	37.7558	0.153506	0.596301	miR-25
ssa-miR-29c-5p	ACTGTTTTCTTTTGGTGTTTAGA	20.8293	1.90656	0.0936857	13.1407	0.931434	0.962258	10.2107	-0.30751	NA	15.8402	0.83048	0.245812	28.9058	1.88491	0.0214973	16.5126	0.537313	0.564659	miR-29
ssa-let-7a-1-3-3p	CTGTACAGCCTCCTAGCTTTCC	290.278	-0.684822	0.0970456	284.537	-0.464537	0.890878	334.003	-0.201889	0.597424	364.029	-0.35816	0.12428	396.71	-0.851366	0.0138392	482.429	0.254065	0.340872	let-7
ssa-let-7d-c-1-3p	CTGTACAACCTTCTAGCTTTCC	822.254	-0.71541	0.136195	821.78	-0.405256	0.955205	964.664	-0.136188	0.795011	1031.48	-0.379803	0.136483	1165.68	-0.666634	0.0779006	1424.38	0.38347	0.204078	let-7
ssa-miR-29b-3-5p	ACCGATTTCTTTTGGTGTTCAGA	43.2217	1.08772	0.155342	38.3689	0.804688	0.955205	31.6657	-0.119626	NA	34.9227	-0.231427	0.62298	51.2539	0.565991	0.318291	38.321	-0.417196	0.46162	miR-29
ssa-miR-29b-1-5p	ACTGATTTCTTCTGGTGTTTAGA	102.185	1.01403	0.182927	84.1946	0.58976	0.962258	69.7805	-0.551964	0.297388	77.853	-0.61741	0.113797	127.86	0.662906	0.141454	87.3856	-0.722179	0.126981	miR-29
ssa-miR-26a-3-3p	CCTGTTCTTGATTACTTGTTTC	225.381	0.629723	0.249209	229.323	0.843701	0.405634	215.517	0.308773	0.240854	230.208	0.11077	0.653121	446.401	1.54211	2.84941e-09	269.16	0.196075	0.445854	miR-26
ssa-miR-7a-2-6-3p	CAACAAGTCCCAGTCTGCCTCT	70.38	0.741352	0.407482	62.384	0.558162	0.955205	59.1815	-0.0661332	0.964355	61.5075	-0.446998	0.286173	103.174	0.829195	0.109974	72.9932	-0.247196	0.621641	miR-7
ssa-miR-8159-3p	AGGGCCGGCTGGTTACTGCGC	110.766	-0.427684	0.640643	111.279	-0.133767	0.96983	127.38	-0.018682	0.990268	128.993	-0.522798	0.200407	118.48	-3.19396	7.87652e-07	153.78	-0.306393	0.507483	miR-8159
ssa-miR-novel-5-3p	TAGGCTACGGTATGTACTGAAG	47.9949	0.651781	0.645473	41.8691	0.344172	0.96983	42.6587	0.110489	0.928164	42.2842	-0.471496	0.331387	128.958	2.23619	1.33432e-05	48.3031	-0.466125	0.423065	novel-miR-5
ssa-miR-21b-3p	CGACAACAGTCTGTAGGCTGTC	68.1243	0.588384	0.726147	59.8678	0.309974	0.96983	53.6336	-0.533877	0.325716	57.3937	-0.862228	0.0676464	113.609	1.0857	0.0286638	68.4769	-0.609466	0.24061	miR-21
ssa-miR-731-5p	AATGACACGTTTTCTCCCGGATT	9302.26	0.222904	0.763574	8841.51	0.256246	0.962258	10528.9	0.495417	0.103832	10472	0.0357387	0.883659	28366	2.2181	1.86042e-13	13458.3	0.465059	0.138507	miR-731
ssa-miR-731-3p	CACCGGGAATTTCGTGTCAGCA	345.45	-0.495132	0.764713	350.092	-0.184172	0.96983	571.068	1.13132	0.0193777	586.502	0.874729	0.0145479	1404.89	2.47147	2.97678e-12	639.335	0.735128	0.115925	miR-731
ssa-miR-192b-5p	CCTGTCAGTTCTGTAGGCCACT	22773.1	0.466823	0.826366	22776.4	0.674915	0.962258	20715.6	-0.0739645	0.960613	20575.1	-0.704985	0.13182	21724.8	-1.60484	0.000153262	24488.4	-0.482307	0.38307	miR-192
ssa-miR-192a-1-3p	CCTGTCAGTTATGTAGGCCACT	10516.3	0.320295	0.826366	10074	0.38543	0.962258	10410.7	0.106647	0.883857	10586	-0.343637	0.241467	10936.2	-1.20246	0.000694663	12965.1	-0.0369483	0.945233	miR-192
ssa-miR-459-3p	CAGGGAATCTCTGTTACTGGGG	2789.11	-0.282895	0.826366	2828.63	0.0313507	0.96983	3189.89	0.100566	0.820163	3444.52	-0.0762763	0.738536	3331.21	-1.25135	0.000438936	4313.86	0.277211	0.259083	miR-459
ssa-let-7b-3p	CTGTACAACCTACTGCCTTCCC	3424.59	-0.294482	0.829079	3425.57	-0.0508167	0.96983	3761.3	-0.0694254	0.927243	4361.38	0.0475604	0.865919	4424.08	-0.720115	0.0344712	5575.97	0.451796	0.182062	let-7
ssa-miR-462a-3p	CCTGGATGTGGGTTCCGTCTCC	169.627	-0.172524	0.833087	168.94	0.0358415	0.96983	303.199	1.49631	0.000567554	242.08	0.549384	0.0238833	819.779	2.90628	9.41308e-18	273.728	0.514716	0.099744	miR-462
ssa-miR-122-5p	TGGAGTGTGACAATGGTGTTTG	311778	0.340303	0.833087	299748	0.427532	0.96983	270505	-0.446361	0.36179	299103	-0.553439	0.144543	325204	-1.14553	0.00601402	381675	-0.0408708	0.950627	miR-122
ssa-miR-221-5p	ACCTAGCATACAATGTAGATTTC	50.1999	-0.129212	0.833087	54.4167	0.35972	0.646469	64.803	0.611481	0.00463413	65.942	0.270398	0.144957	107.822	1.22279	1.61183e-06	73.7329	0.17902	0.518093	miR-221
ssa-miR-18b-3p	CTGCCCTACGTGCTCCTTCTGGCA	218.375	0.18629	0.833087	204.395	0.137005	0.96983	211.565	-0.129699	0.670006	241.34	-0.082564	0.70097	393.002	0.968784	0.00662768	258.057	-0.380355	0.18592	miR-18
ssa-miR-462a-5p	TAACGGAACCCATAATGCAGCTG	5910.14	-0.19116	0.833087	5788.46	-0.0202929	0.96983	7876.65	0.692916	0.0540183	7210.06	-0.0516531	0.867158	23099.8	2.50311	3.80471e-13	9789.03	0.574805	0.120275	miR-462
ssa-miR-29c-3p	TAGCACCATTTGAAATCAGTTA	145.766	0.191977	0.875005	137.315	0.178411	0.96983	162.165	0.398722	0.297388	186.305	0.468954	0.127956	462.684	2.28667	5.23809e-11	221.756	0.597363	0.138507	miR-29
ssa-miR-29de-3p	TAGCACCATATGAAATCAGT	13.1473	-0.363166	0.890754	12.2111	-0.442839	0.96983	16.4288	0.249606	NA	21.1466	0.707427	0.169275	55.798	2.53191	2.0422e-08	24.5232	0.746819	0.246906	miR-29
ssa-miR-8162-5p	TTGTCTCAGACCTGTTTGTGCTG	405.553	-0.147071	0.912605	391.478	-0.0432409	0.96983	408.749	-0.322683	0.591235	416.218	-0.888253	0.0253666	470.59	-1.28287	0.000119599	464.085	-1.04656	0.0130897	miR-8162
ssa-miR-8159-5p	TCAGTAACTGGAATCTGTCCCTGC	26148.8	-0.0577376	0.938365	25160.3	0.0204903	0.96983	31272.6	0.44714	0.182293	32144.2	0.109959	0.559596	27675	-1.89938	NA	37903.4	0.224995	0.381608	miR-8159
ssa-miR-18c-3p	ACTGCCCTAAGTGCCCCTTCTG	28.9165	0.102098	0.945179	24.9884	-0.24729	0.96983	30.5985	0.0479923	NA	37.8859	0.387053	0.190887	63.925	1.39437	0.000488052	38.6495	-0.0185735	0.976729	miR-18
ssa-miR-29a-3p	TAGCACCATTTGAAATCAGT	76.3334	-0.0399152	0.972344	70.7029	-0.090742	0.96983	85.638	0.182179	0.611709	98.514	0.270478	0.222883	200.161	1.7452	1.86673e-10	121.711	0.528708	0.0827703	miR-29
ssa-miR-192a-5p	ATGACCTATGAATTGACAGCC	68235.4	-0.0556929	0.981444	63759.2	-0.0695826	0.96983	68013.3	-0.281091	0.675482	70428.3	-0.731797	0.079135	75517.1	-1.51491	0.00230195	93595.7	-0.00493091	0.995089	miR-192
ssa-miR-29b-3p	TAGCACCATTTGAAATCGGTTA	76.8616	0.0515598	0.984109	69.8766	-0.121777	0.96983	85.6195	0.28056	0.689324	115.207	0.852724	0.0676464	175.535	1.4987	0.000240546	120.795	0.587488	0.245299	miR-29
1mature Atlantic salmon miRNA names as annotated in Woldemariam et al. (2019)
2The 5’-3’ sequence of the mature miRNA detected
3 The mean values of normalized read counts in the samples compared
4 log2 foldchanges from the DESeq analysis of IPNV challenged SS and RR groups vs healthy controls at 1, 7 and 20 dpc. Numbers with green font show miRNAs that were significantly different in the group comparion of each row (log2foldchange ≤ -1 or ≥ 1, normalized read counts (from DESeq2 analysis) ≥ 5 in each sample and p-adj ≤ 0.05)
5mature miRNAs from same gene (3p and 5p) or from same gene families, those with identical numbers belong to same miRNA gene family
