# Supplementary material for: miRNAs Predicted to Regulate Host Anti-viral Gene Pathways in IPNV-Challenged Atlantic Salmon Fry Are Affected by Viral Load, and Associated With the Major IPN Resistance QTL Genotypes in Late Infection
Source: Front Immunol. 2020 Sep 11;11:2113. doi: 10.3389/fimmu.2020.02113 (PMC7516080; doi:10.3389/fimmu.2020.02113)
Supplement: Supplementary file 3 [file Table_3.XLSX]

## Sheet: Table S3
Table S3: High viral load responding miRNAs (HVL-DE miRNAs) associated with QTL-genotype group identified by DESeq2 analysis at 20dpc
miRNA1	mature miRNA sequence 5'-3'	FC RR20dpc vs SS20dpc2	FC SS20dpc vs controls3	FC RR20dpc vs controls4	miRNA family5
ssa-let-7a-1-3-3p	CTGTACAGCCTCCTAGCTTTCC	1.1*	-0.9*	0.254065	let-7
ssa-let-7b-3p	CTGTACAACCTACTGCCTTCCC	1.2*	-0.7*	0.451796	let-7
ssa-let-7d-c-1-3p	CTGTACAACCTTCTAGCTTTCC	1.0*	-0.7	0.38347	let-7
ssa-miR-122-5p	TGGAGTGTGACAATGGTGTTTG	1.1*	-1.1*	-0.0408708	miR-122
ssa-miR-125a-4-3p	ACGGGTTAGGCTCTCGGGAGCT	1.1*	-2.0*	-0.864588	miR-125
ssa-miR-146d-1-3p	CCCATGGAGCTCAGTTCTTAAG	-1.2*	1.7*	0.492297	miR-146
ssa-miR-146a-1-2-3p	ATCTATGGGCTCAGTTCTTCTGG	-1.7*	0.3	-1.37929	miR-146
ssa-miR-18c-3p	ACTGCCCTAAGTGCCCCTTCTG	-1.4*	1.4*	-0.0185735	miR-18
ssa-miR-18b-3p	CTGCCCTACGTGCTCCTTCTGGCA	-1.4*	1.0*	-0.380355	miR-18
ssa-miR-192b-5p	CCTGTCAGTTCTGTAGGCCACT	1.1*	-1.6*	-0.482307	miR-192
ssa-miR-192a-5p	ATGACCTATGAATTGACAGCC	1.5*	-1.5*	-0.00493091	miR-192
ssa-miR-192a-1-3p	CCTGTCAGTTATGTAGGCCACT	1.1*	-1.2*	-0.0369483	miR-192
ssa-miR-21a-1-3p	CGACAACGGTCTGTAAGCTGT	-2.2*	0.6	-1.59482	miR-21
ssa-miR-21b-3p	CGACAACAGTCTGTAGGCTGTC	-1.7*	1.1*	-0.609466	miR-21
ssa-miR-2184-3p	GCACGTAGGCTCTTACAGTACA	-1.6*	0.1	-1.45839	miR-2184
ssa-miR-221-5p	ACCTAGCATACAATGTAGATTTC	-1.1*	1.2*	0.17902	miR-221
ssa-miR-25-1-2-5p	AGGCGGAGTCTTGGGCAATTGCC	-1.0*	1.2*	0.153506	miR-25
ssa-miR-26a-3-3p	CCTGTTCTTGATTACTTGTTTC	-1.4*	1.5*	0.196075	miR-26
ssa-miR-29b-2-5p	TGACTGATTTCCTCTGGTGTTTAGA	-1.0*	1.0*	-0.0212184	miR-29
ssa-miR-29a-3p	TAGCACCATTTGAAATCAGT	-1.2*	1.7*	0.528708	miR-29
ssa-miR-29c-5p	ACTGTTTTCTTTTGGTGTTTAGA	-1.4*	1.9*	0.537313	miR-29
ssa-miR-29c-3p	TAGCACCATTTGAAATCAGTTA	-1.7*	2.3*	0.597363	miR-29
ssa-miR-29de-3p	TAGCACCATATGAAATCAGT	-1.8*	2.5*	0.746819	miR-29
ssa-miR-29a-5p	CTGGTTTCACATGGTGGTTTAGA	-1.9*	1.9*	-0.0265234	miR-29
ssa-miR-29b-3-5p	ACCGATTTCTTTTGGTGTTCAGA	-1.0*	0.6	-0.417196	miR-29
ssa-miR-29b-1-5p	ACTGATTTCTTCTGGTGTTTAGA	-1.4*	0.7	-0.722179	miR-29
ssa-miR-29e-5p	CTGGTTTCCTATGGTGGTTTAGA	-1.1*	0.8	-0.243695	miR-29
ssa-miR-29d-5p	CTGGTTCCCTATGGTGGTTTAGA	-2.6*	0.8	-1.71276	miR-29
ssa-miR-459-3p	CAGGGAATCTCTGTTACTGGGG	1.5*	-1.3*	0.277211	miR-459
ssa-miR-462a-5p	TAACGGAACCCATAATGCAGCTG	-1.9*	2.5*	0.574805	miR-462
ssa-miR-462a-3p	CCTGGATGTGGGTTCCGTCTCC	-2.4*	2.9*	0.514716	miR-462
ssa-miR-7a-2-6-3p	CAACAAGTCCCAGTCTGCCTCT	-1.1*	0.8	-0.247196	miR-7
ssa-miR-731-3p	CACCGGGAATTTCGTGTCAGCA	-1.7*	2.5*	0.735128	miR-731
ssa-miR-731-5p	AATGACACGTTTTCTCCCGGATT	-1.8*	2.2*	0.465059	miR-731
ssa-miR-8159-3p	AGGGCCGGCTGGTTACTGCGC	2.9*	-3.2*	-0.306393	miR-8159
ssa-miR-8159-5p	TCAGTAACTGGAATCTGTCCCTGC	2.1*	-1.9	0.224995	miR-8159
ssa-miR-novel-5-5p	TACGGTATGTACTGTAGGCTAC	-2.1*	0.7	-1.37522	novel-miR-5
ssa-miR-novel-5-3p	TAGGCTACGGTATGTACTGAAG	-2.7*	2.2*	-0.466125	novel-miR-5
1 miRNA: mature Atlantic salmon miRNAs differently expressed in IPN-QTL SS (high viral load group) vs IPN-QTL RR (low viral load group) at 20 days post challenge (dpc).
2 FC RR20dpc vs SS20dpc: log2 fold change from DESeq2 analysis of RR vs SS at 20dpc. All miRNAs with log2 fold change threshold value of at least < -1 or > 1, and Benjamini-Hochberg adjusted p-value (p-adj) ≤ 0.05 were defined as significantly differentially expressed and are marked with asterix.
3 FC SS20dpc vs controls: log2 fold change in SS at 20 dpc vs controls . Asterix denotes significant difference.
4 FC RR20dpc vs controls: log2 fold change in RR at 20 dpc vs controls. Asterix denotes significant difference.
5mature miRNAs from same gene (3p and 5p) or from same gene families, those with identical numbers belong to same miRNA gene family
