# Supplementary material for: miRNAs Predicted to Regulate Host Anti-viral Gene Pathways in IPNV-Challenged Atlantic Salmon Fry Are Affected by Viral Load, and Associated With the Major IPN Resistance QTL Genotypes in Late Infection
Source: Front Immunol. 2020 Sep 11;11:2113. doi: 10.3389/fimmu.2020.02113 (PMC7516080; doi:10.3389/fimmu.2020.02113)
Supplement: Supplementary file 5 [file Table_5.XLSX]

## Sheet: Sheet1
Table S5: Predicted targets of all DE miRNAs and the subset of miRNAs differentially expressed in comparison of RR vs SS groups (HVL-DE miRNAs) that are involved in immune system processes
Putative target gene1	Gene symbol1	Hits against miRNAs with different expression in SS vs RR at 20 dpc (HVL_DE miRNAs)2	Hits against miRNAs responding differently at 1, 7 and/or 20 dpc3	Gene function4	KEGG pathway5	GeneBank accession#	6Differentially expressed in SS vs RR at 20 dpc
Alkylated DNA repair protein alkB homolog 7	ALKB7	ssa-miR-8159-5p	-	Regulation of mitochondrial membrane permeability involved in programmed necrotic cell death [GO:1902445]	-	NM_001140387.1	no
Heat shock protein 90-alpha 1 (Heat shock protein HSP 90-alpha)	HS90A	ssa-miR-8159-5p	-	Immune system related pathway, Stress response	sasa04141 Protein processing in endoplasmic reticulum; sasa04217 Necroptosis; sasa04621 NOD-like receptor signaling pathway; sasa04914 Progesterone-mediated oocyte maturation; sasa05132 Salmonella infection	NM_001173702.1	no
E3 ubiquitin-protein ligase TRIM39-like	LOC106608979	ssa-miR-7a-2-6-3p	-	Immune system related pathway	-	XM_014207267.1	yes
CD166 antigen homolog precursor	CD166	ssa-miR-29b-3-5p	-	Immune system related pathway	-	NM_001146392.1	no
Signal transducer and activator of transcription	STAT2	ssa-let-7d-c-1-3p, ssa-miR-18b-3p	-	activator, Antiviral defense, Host-virus interaction, immune response other species	sasa04217 Necroptosis; sasa04621 NOD-like receptor signaling pathway; sasa04625 C-type lectin receptor signaling pathway; sasa05168 Herpes simplex virus 1 infection	NM_001145424.1	yes
Interferon-induced, double-stranded RNA-activated protein kinase	E2AK2	ssa-let-7b-3p, ssa-let-7d-c-1-3p	-	Activator and effector, Antiviral defense, Host-virus interaction, Immunity, Innate immunity, Transcription, Transcription regulation	-	NM_001141332.2	no
Cathepsin S precursor	CATS	ssa-let-7b-3p, ssa-let-7d-c-1-3p	-	Apoptosis pathway	sasa04142 Lysosome; sasa04145 Phagosome; sasa04210 Apoptosis	NM_001141491.1	no
T-cell activation Rho GTPase-activating protein	TAGAP	ssa-let-7a-1-3-3p	-	Gene specific for T-cells, defense response to virus in other species	-	NM_001141722.1	no
CD209 antigen-like protein A	C209A	ssa-let-7a-1-3-3p	-	Immune system related pathway, involved in regulation of T cell proliferation	sasa04145 Phagosome; sasa04625 C-type lectin receptor signaling pathway	NM_001146583.1	no
B-cell lymphoma/leukemia 10	BCL10	ssa-let-7a-1-3-3p	-	Regulation of apoptotic process; positive regulation of NF-kappaB transcription factor activity	sasa04625 C-type lectin receptor signaling pathway	NM_001141256.1	no
NF-kappa-B inhibitor epsilon	IKBE	ssa-miR-29b-1-5p	ssa-let-7e-5p, ssa-let-7f-5p	Inhibition of NFkB, innate immune system signaling pathway other species	sasa04920 Adipocytokine signaling pathway	NM_001140380.1	no
Ras association domain-containing protein 2 (ras association domain-containing protein 2 isoform X1)	RASF2	ssa-miR-8159-5p	ssa-let-7e-5p, ssa-let-7f-5p, ssa-miR-184-3p	regulation of apoptotic process [GO:0042981]; signal transduction [GO:0007165]	-	NM_001173685.1	no
Viral myc transforming protein	MYC	ssa-miR-462a-3p	ssa-let-7e-5p, ssa-let-7f-5p, ssa-miR-462a-3p	apoptotic process other species	sasa04010 MAPK signaling pathway; sasa04012 ErbB signaling pathway; sasa04110 Cell cycle; sasa04218 Cellular senescence; sasa04310 Wnt signaling pathway; sasa04350 TGF-beta signaling pathway; sasa05132 Salmonella infection	NM_001173816.1	no
CD226 antigen (CD226 antigen precursor)	CD226	ssa-miR-146a-1-2-3p	ssa-miR-10b-5p, ssa-miR-10d-5p, ssa-miR-129-5p, ssa-miR-146a-1-2-3p	Activator, Receptor involved in cytokine production, regulation of immune response in innate immune system	sasa04514 Cell adhesion molecules (CAMs)	NM_001139914.1	no
apolipoprotein Eb-like	APOEB	ssa-miR-29b-2-5p, ssa-miR-8159-3p, ssa-miR-8159-5p	ssa-miR-10b-5p, ssa-miR-10d-5p, ssa-miR-1338-5p, ssa-miR-8159-3p	Other species miR-146 target, innate immune and inflammatory response	-	XM_014201580.1	no
Interleukin-31 receptor A (Interleukin-31 receptor A precursor)	IL31R	ssa-miR-8159-5p, ssa-miR-novel-5-3p	ssa-miR-10b-5p, ssa-miR-10d-5p, ssa-miR-187-5p, ssa-miR-novel-5-3p	antigen processing and presentation of peptide antigen via MHC class I; immune response	sasa04060 Cytokine-cytokine receptor interaction	NM_001173970.1	no
Suppressor of IKK-epsilon (suppressor of IKBKE 1 isoform X1)	SIKE	ssa-let-7a-1-3-3p, ssa-miR-21b-3p (2x), ssa-miR-26a-3-3p, ssa-miR-29e-5p, ssa-miR-146a-1-2-3p, ssa-miR-8159-5p, ssa-miR-novel-5-3p	ssa-miR-10b-5p, ssa-miR-10d-5p, ssa-miR-21a-2-3p (2x), ssa-miR-21b-3p (2x), ssa-miR-26a-3-3p, ssa-miR-143-3p, ssa-miR-146a-1-2-3p, ssa-miR-146a-3-3p, ssa-miR-146b-3p, ssa-miR-183-5p, ssa-miR-novel-5-3p, ssa-miR-novel-2-3p	inhibitory role in virus- and TLR3-triggered IRF3, Inhibits TLR3-mediated activation of interferon-stim. response elements (ISRE)	sasa04622 RIG-I-like receptor signaling pathway	NM_001140308.1	no
Interferon regulatory factor 3 (interferon regulatory factor 3 isoform X1)	IRF3	ssa-miR-18b-3p, ssa-miR-21b-3p, ssa-miR-29a-3p, ssa-miR-29b-3-5p, ssa-miR-29c-3p, ssa-miR-29de-3p, ssa-miR-8159-5p, ssa-miR-novel-5-3p	ssa-miR-10b-5p, ssa-miR-10d-5p, ssa-miR-21a-2-3p, ssa-miR-21b-3p, ssa-miR-29a-3p, ssa-miR-29b-3p, ssa-miR-29c-3p, ssa-miR-29de-3p, ssa-miR-30c-d-1-3p, ssa-miR-30d-2-3p, ssa-miR-novel-5-3p	Transcription factor activating innate immunity pathway	sasa04620 Toll-like receptor signaling pathway; sasa04621 NOD-like receptor signaling pathway; sasa04622 RIG-I-like receptor signaling pathway; sasa04623 Cytosolic DNA-sensing pathway; sasa05168 Herpes simplex virus 1 infection	BT059292.1	yes
C-C motif chemokine 19	CCL19	ssa-miR-26a-3-3p, ssa-miR-731-3p	ssa-miR-10b-5p, ssa-miR-10d-5p, ssa-miR-26a-3-3p, ssa-miR-193a-5p, ssa-miR-731-3p, ssa-miR-8158-3p, ssa-miR-novel-13-5p	Inflammatory response, innate immunity pathway, virus responsive gene	sasa04060 Cytokine-cytokine receptor interaction	BT049801.1, BT125321.1, XM_014172597.1	yes
Spondin-2 precursor	SPON2	ssa-let-7a-1-3-3p, ssa-miR-122-5p	ssa-miR-10b-5p, ssa-miR-10d-5p, ssa-miR-26d-5p, ssa-miR-27d-2-5p, ssa-miR-122-5p, ssa-miR-143-3p, ssa-miR-200b-5p	defense response to virus, innate immune response other species	-	NM_001140189.1	no
Anti-apoptotic protein NR13	NR13	ssa-miR-7a-2-6-3p, ssa-miR-29a-3p, ssa-miR-29b-2-5p, ssa-miR-29c-3p, ssa-miR-29de-3p	ssa-miR-10b-5p, ssa-miR-10d-5p, ssa-miR-29a-3p, ssa-miR-29b-3p, ssa-miR-29c-3p, ssa-miR-29de-3p	Regulation of apoptotic process [GO:0042981]	-	NM_001139822.1	no
Signal transducer and activator of transcription 3 (Fragment)	STAT3	ssa-let-7d-c-1-3p, ssa-miR-18b-3p	ssa-miR-10b-5p, ssa-miR-10d-5p, ssa-miR-727b-3p, ssa-miR-8162-5p	Other species miR-223 target, virus responsive gene, immune response, immune system pathways	-	BT072354.1	yes
Single Ig IL-1-related receptor precursor	SIGIR	ssa-miR-18b-3p, ssa-miR-462a-3p	ssa-miR-10b-5p, ssa-miR-30d-2-3p, ssa-miR-125b-3-3p, ssa-miR-129-5p, ssa-miR-183-5p, ssa-miR-462a-3p, ssa-miR-8162-5p	Acute-phase response, neg. reg. of cytokine-mediated signaling pathway, other species	-	NM_001173838.1	no
C-X-C chemokine receptor type 3	CXCR3	ssa-miR-7a-2-6-3p, ssa-miR-731-5p (2x), ssa-miR-8159-5p	ssa-miR-10b-5p, ssa-miR-731-5p (2x)	Receptor for C-X-R chemokines, regulates biological processes such as inflammation, immunity, and would healing	sasa04060 Cytokine-cytokine receptor interaction	NM_001140493.1	yes
Tumor necrosis factor receptor superfamily member 6 precursor	TNR6	ssa-miR-192a-5p	ssa-miR-10d-5p, ssa-miR-100a-2-3p, ssa-miR-187-5p, ssa-miR-192a-5p, ssa-miR-726-3p, ssa-miR-727b-3p, ssa-miR-novel-13-5p	apoptotic process [GO:0006915]; immune response [GO:0006955]; signal transduction [GO:0007165]	sasa04010 MAPK signaling pathway; sasa04060 Cytokine-cytokine receptor interaction; sasa04115 p53 signaling pathway; sasa04210 Apoptosis; sasa04217 Necroptosis; sasa05168 Herpes simplex virus 1 infection	NM_001173649.1	no
Interleukin-1 receptor-associated kinase 1-binding protein 1 homolog	IKBP1	ssa-miR-122-5p	ssa-miR-122-5p	Receptor, I-kappaB kinase/NF-kappaB signaling; immune response	-	NM_001165270.1	no
Interleukin-1 receptor type I (Interleukin-1 receptor-like protein) (interleukin-1 receptor-like protein isoform X1) (interleukin-1 receptor-like protein precursor)	IL-1RL	ssa-miR-122-5p	ssa-miR-122-5p	receptor, immune response other species	sasa04010 MAPK signaling pathway; sasa04060 Cytokine-cytokine receptor interaction	NM_001123633.1	no
receptor-interacting Serine/threonine-protein kinase 4 (EC 2.7.11.1) (receptor-interacting serine/threonine-protein kinase 4 isoform X1)	RIPK4	ssa-miR-122-5p	ssa-miR-122-5p	Recptor, Immune system related pathway, positive regulation of NF-kappaB transcription factor activity	sasa04217 Necroptosis; sasa04621 NOD-like receptor signaling pathway; sasa04623 Cytosolic DNA-sensing pathway; sasa05132 Salmonella infection	NM_001140473.1	no
Programmed cell death 1 ligand 1 precursor (programmed cell death 1 ligand 1 isoform X1)	PDL1	ssa-miR-122-5p	ssa-miR-122-5p	Immune system related pathway, T cell costimulation and adaptive immune response in other species	sasa04514 Cell adhesion molecules (CAMs)	NM_001141351.1	no
TRAF-type zinc finger domain-containing protein 1	TRAD1	ssa-miR-7a-2-6-3p, ssa-miR-122-5p, ssa-miR-146d-1-3p	ssa-miR-122-5p, ssa-miR-146d-1-3p	apoptotic process	-	NM_001173842.1	no
Dynamin-1-like protein (EC 3.6.5.5)	DNM1L	ssa-miR-29b-2-5p, ssa-miR-462a-3p	ssa-miR-125a-1-3p, ssa-miR-187-5p, ssa-miR-193a-5p, ssa-miR-222b-5p, ssa-miR-462a-3p	Immune system related pathway	sasa04217 Necroptosis; sasa04621 NOD-like receptor signaling pathway	NM_001173563.1	no
Death-associated protein kinase 3 (EC 2.7.11.1)	DAPK3	ssa-let-7d-c-1-3p, ssa-miR-125a-4-3p, ssa-miR-novel-5-3p, ssa-miR-novel-5-5p	ssa-miR-125a-2-3-3p, ssa-miR-125a-4-3p, ssa-miR-456-3p (5x), ssa-miR-1338-5p, ssa-miR-novel-2-3p, ssa-miR-novel-5-3p, ssa-miR-novel-5-5p	apoptotic process other species	sasa04140 Autophagy - animal	NM_001165387.1	no
Complement factor D (complement factor D-like)	CFAD	ssa-miR-8159-5p	ssa-miR-125b-3-3p	Inflammatory response, innate immunity pathway	-	BT049507.1	no
Tripartite motif-containing protein 39	TRI39	ssa-miR-novel-5-3p	ssa-miR-125b-3-3p, ssa-miR-129-5p, ssa-miR-novel-5-3p, ssa-miR-novel-13-5p	apoptotic process other species	-	NM_001141759.1	no
Cathepsin F precursor (cathepsin W isoform X1)	CATF	ssa-miR-192a-1-3p, ssa-miR-192b-5p, ssa-miR-731-5p, ssa-miR-novel-5-3p	ssa-miR-125b-3-3p, ssa-miR-192a-1-3p, ssa-miR-192b-5p, ssa-miR-731-5p, ssa-miR-novel-5-3p	Apoptosis pathway	sasa04142 Lysosome; sasa04210 Apoptosis	NM_001140206.1	no
Mitogen-activated protein kinase (EC 2.7.11.24)	MAPK	ssa-let-7b-3p	ssa-miR-129-5p	Immune system related pathway, may be essential for viral induction of type I IFNs and inflammatory cyokines	sasa04010 MAPK signaling pathway; sasa04068 FoxO signaling pathway; sasa04114 Oocyte meiosis; sasa04218 Cellular senescence; sasa04261 Adrenergic signaling in cardiomyocytes; sasa04370 VEGF signaling pathway; sasa04620 Toll-like receptor signaling pathway; sasa04621 NOD-like receptor signaling pathway; sasa04622 RIG-I-like receptor signaling pathway; sasa04625 C-type lectin receptor signaling pat…	NM_001123715.1	no
Mitogen-activated protein kinase kinase kinase 8	M3K8	ssa-miR-192a-5p	ssa-miR-143-3p, ssa-miR-192a-5p, ssa-miR-8162-5p	Immune system related pathway,may be essential for production of inflammatory cytokines	sasa04010 MAPK signaling pathway; sasa04620 Toll-like receptor signaling pathway	NM_001173785.1	no
NF-kappa-B inhibitor-interacting Ras-like protein 2	KBRS2	ssa-miR-459-3p, ssa-miR-8159-5p	ssa-miR-143-3p, ssa-miR-222b-5p, ssa-miR-459-3p	regulator of NF-kappa-B activity other species	-	NM_001140669.1	no
C-C motif chemokine	LOC100136511	ssa-miR-146a-1-2-3p	ssa-miR-146a-1-2-3p, ssa-miR-146a-3-3p, ssa-miR-146b-3p	Immune response [GO:0006955]	-	NM_001123618.1	no
Galectin	LEG3	ssa-miR-146a-1-2-3p	ssa-miR-146a-1-2-3p, ssa-miR-146a-3-3p, ssa-miR-146b-3p	innate immune response, negative regulation of apoptotic process	-	NM_001140833.1	no
SH3 and PX domain-containing protein 2B	SPD2B	ssa-miR-29b-3-5p, ssa-miR-146a-1-2-3p, ssa-miR-8159-5p	ssa-miR-146a-1-2-3p, ssa-miR-146a-3-3p, ssa-miR-146b-3p, ssa-miR-183-5p, ssa-miR-novel-2-3p	Inflammatory response, superoxide-generating NADPH oxidase activity [GO:0016175]; response to peptide hormone [GO:0043434]	sasa04145 Phagosome	BT058829.1, NM_001165350.1	no
Interferon regulatory factor 2-binding protein 1 (interferon regulatory factor 2-binding protein 1 isoform X1)	I2BP1	ssa-miR-29b-2-5p, ssa-miR-146d-1-3p	ssa-miR-146d-1-3p	IRF2-dependent transcriptional corepressors, other species	-	NM_001173600.1	no
Dual specificity mitogen-activated protein kinase kinase 2 (dual specificity mitogen-activated protein kinase kinase 2 isoform X1)	MP2K2	ssa-miR-146d-1-3p, ssa-miR-8159-5p	ssa-miR-146d-1-3p	Immune system related pathway, may be essential for production of inflammatory cytokines	sasa04010 MAPK signaling pathway; sasa04012 ErbB signaling pathway; sasa04068 FoxO signaling pathway; sasa04140 Autophagy - animal; sasa04150 mTOR signaling pathway; sasa04210 Apoptosis; sasa04218 Cellular senescence; sasa04270 Vascular smooth muscle contraction; sasa04370 VEGF signaling pathway; sasa04371 Apelin signaling pathway; sasa04540 Gap junction; sasa04620 Toll-like receptor signaling pa…	NM_001139809.1	no
Translation initiation factor eIF-2B subunit epsilon	EI2BE	ssa-miR-146d-1-3p	ssa-miR-146d-1-3p	T cell receptor signaling pathway [GO:0050852]	sasa03013 RNA transport; sasa05168 Herpes simplex virus 1 infection	NM_001165302.1	no
Prostaglandin G/H synthase 1 precursor	PGH1	ssa-miR-146d-1-3p	ssa-miR-146d-1-3p	cyclooxygenase pathway [GO:0019371]; inflammatory response [GO:0006954]; regulation of blood pressure [GO:0008217]; response to oxidative stress [GO:0006979]	sasa00590 Arachidonic acid metabolism; sasa01100 Metabolic pathways	NM_001140374.1	no
Matrix metalloproteinase-25 (Matrix metalloproteinase-25 precursor)	MMP25	ssa-miR-7a-2-6-3p, ssa-miR-8159-5p	ssa-miR-181a-5-3p, ssa-miR-novel-13-5p	inflammatory response [GO:0006954]	-	NM_001165402.1	no
TAP binding protein (Tapasin)	TAPBP	ssa-miR-192a-1-3p, ssa-miR-192b-5p	ssa-miR-183-5p, ssa-miR-192a-1-3p, ssa-miR-192b-5p	Antigen processing and presentation of endogenous peptide antigen via MHC class I [GO:0019885]	sasa05168 Herpes simplex virus 1 infection	NM_001123605.1	no
C-X-C motif chemokine 14 precursor	CXL14	ssa-miR-459-3p	ssa-miR-183-5p, ssa-miR-200b-5p, ssa-miR-459-3p	Effector, Chemokine-mediated signaling pathway, immune response (other species)	sasa04060 Cytokine-cytokine receptor interaction	NM_001140825.1	no
Thioredoxin-interacting protein	TXNIP	ssa-let-7a-1-3-3p, ssa-miR-8159-3p	ssa-miR-187-5p, ssa-miR-8159-3p, ssa-miR-novel-13-5p	regulatiojn of apoptotic process other species	sasa04621 NOD-like receptor signaling pathway	NM_001140431.1	yes
Cytokine-inducible SH2-containing protein	CISH	ssa-miR-18c-3p	ssa-miR-18c-3p	regulators of cytokine-mediated homeostasis, including innate and adaptive immunity (other species)	-	NM_001141213.1	no
Hepatitis B virus X-interacting protein (hepatitis B virus X-interacting protein isoform X2)	XIP	ssa-miR-18b-3p, ssa-miR-18c-3p	ssa-miR-18c-3p	Response to virus, negative regulation of apoptotic process other species	sasa04150 mTOR signaling pathway	NM_001141065.1	no
POU domain protein	PO4F2	ssa-miR-18b-3p, ssa-miR-18c-3p, ssa-miR-26a-3-3p, ssa-miR-29d-5p, ssa-miR-192b-5p	ssa-miR-18c-3p, ssa-miR-26a-3-3p, ssa-miR-29d-5p, ssa-miR-30c-d-1-3p, ssa-miR-30d-2-3p, ssa-miR-192b-5p	Activator or repressor, apoptotic process, cellular response to cytokine stimulus (Functions either as activator or repressor modulating the rate of target gene transcription through RNA polymerase II enzyme in a promoter-dependent manne) other species	-	NM_001165334.1	no
Prostaglandin E2 receptor EP4 subtype (Prostaglandin E2 receptor EP4a)	PE2R4	ssa-miR-18c-3p	ssa-miR-18c-3p, ssa-miR-30c-d-1-3p, ssa-miR-30d-2-3p	inflammatory response other species	sasa04080 Neuroactive ligand-receptor interaction	NM_001173955.1	no
Interleukin-2 receptor subunit beta (interleukin-2 receptor subunit beta isoform X1) (interleukin-2 receptor subunit beta precursor)	IL2RB	ssa-miR-192a-1-3p (2x)	ssa-miR-192a-1-3p (2x)	receptor, host-virus interaction other species	sasa04060 Cytokine-cytokine receptor interaction; sasa04144 Endocytosis	NM_001140548.1	no
Interferon regulatory factor	IRF2	ssa-miR-192a-1-3p, ssa-miR-192b-5p	ssa-miR-192a-1-3p, ssa-miR-192b-5p	Activator, promote antiviral innate immunity response, Transcription regulation	-	NM_001252351.1	no
BCL2/adenovirus E1B interacting protein 3-like	BNIP3L	ssa-miR-29b-2-5p, ssa-miR-192a-1-3p, ssa-miR-192b-5p, ssa-miR-459-3p, ssa-miR-731-5p	ssa-miR-192a-1-3p, ssa-miR-192b-5p, ssa-miR-459-3p, ssa-miR-731-5p	Effector, negative regulation of apoptotic process, Host-virus interaction, defense response to virus	sasa04137 Mitophagy - animal	NM_001141679.1	no
Interferon regulatory factor 4 (interferon regulatory factor 4 isoform X1)	IRF4	ssa-miR-192a-1-3p, ssa-miR-192b-5p, ssa-miR-731-5p	ssa-miR-192a-1-3p, ssa-miR-192b-5p, ssa-miR-731-5p	Activator, Transcriptional activator, type I interferon signaling pathway, binds to ISRE, immune system pathways	-	NM_001139982.1	no
C-C chemokine receptor type 6	CCR6	ssa-miR-29b-1-5p, ssa-miR-192a-5p	ssa-miR-192a-5p	C-C chemokine binding, cellular defense response, innate immune response	sasa04060 Cytokine-cytokine receptor interaction	NM_001139972.1	no
Lys-63-specific deubiquitinase BRCC36 (EC 3.4.19.-) (BRCA1-A complex subunit BRCC36) (BRCA1/BRCA2-containing complex subunit 3) (BRCA1/BRCA2-containing complex subunit 36) (BRISC complex subunit BRCC36)	BRCC3	ssa-miR-192a-5p	ssa-miR-192a-5p	Immune system related pathway	sasa03440 Homologous recombination; sasa04621 NOD-like receptor signaling pathway	NM_001140884.1	no
CD209 antigen-like protein E	C209E	ssa-let-7d-c-1-3p, ssa-miR-192a-5p, ssa-miR-462a-3p	ssa-miR-192a-5p, ssa-miR-462a-3p	Putative pathogen-recognition receptor involved in B cell adhesion and regulation of T cell proliferation in other species	-	NM_001141449.1	no
interferon-induced protein with tetratricopeptide repeats 5-like	IFIT5	ssa-miR-2184-3p	ssa-miR-2184-3p, ssa-miR-novel-2-3p	Virus responsive gene, antiviral defense, innate immune response	-	XM_014158292.1	no
C-C motif chemokine 21 precursor	CCL21	ssa-miR-21b-3p	ssa-miR-21a-2-3p, ssa-miR-21b-3p	immune response [GO:0006955]	-	NM_001141267.2	no
Interferon-induced transmembrane protein 5 (dispanin subfamily A member 2b-like)	IFM5	ssa-miR-21b-3p	ssa-miR-21a-2-3p, ssa-miR-21b-3p, ssa-miR-143-3p	Virus responsive, innate immune response other species	-	NM_001140082.1	yes
Cell death activator CIDE-3 (cell death activator CIDE-3-like)	CIDEC	ssa-miR-21b-3p, ssa-miR-122-5p, ssa-miR-192a-5p	ssa-miR-21a-2-3p, ssa-miR-21b-3p, ssa-miR-122-5p, ssa-miR-192a-5p, ssa-miR-727b-3p	apoptotic process [GO:0006915]	-	NM_001141209.1	no
F-box only protein 9	FBX9	ssa-miR-21b-3p, ssa-miR-125a-4-3p, ssa-miR-146d-1-3p	ssa-miR-21a-2-3p, ssa-miR-21b-3p, ssa-miR-125a-2-3-3p, ssa-miR-125a-4-3p, ssa-miR-146d-1-3p, ssa-miR-193a-5p	Innate immune response	-	NM_001140125.1	no
Cathepsin B precursor	CATB	ssa-miR-21b-3p, ssa-miR-731-3p	ssa-miR-21a-2-3p, ssa-miR-21b-3p, ssa-miR-125b-3-3p, ssa-miR-731-3p	Immune system related pathway	sasa04140 Autophagy - animal; sasa04142 Lysosome; sasa04210 Apoptosis; sasa04621 NOD-like receptor signaling pathway	NM_001140522.1	no
Tumor necrosis factor alpha	TNF-A	ssa-miR-21b-3p, ssa-miR-146d-1-3p, ssa-miR-192a-5p, ssa-miR-459-3p, ssa-miR-8159-5p	ssa-miR-21a-2-3p, ssa-miR-21b-3p, ssa-miR-146d-1-3p, ssa-miR-183-5p, ssa-miR-192a-5p, ssa-miR-459-3p	immune response [GO:0006955]	sasa04010 MAPK signaling pathway; sasa04060 Cytokine-cytokine receptor interaction; sasa04150 mTOR signaling pathway; sasa04210 Apoptosis; sasa04217 Necroptosis; sasa04350 TGF-beta signaling pathway; sasa04620 Toll-like receptor signaling pathway; sasa04621 NOD-like receptor signaling pathway; sasa04622 RIG-I-like receptor signaling pathway; sasa04625 C-type lectin receptor signaling pathway; sas…	NM_001123617.1	no
Nucleosome assembly protein 1-like 1	NP1L1	ssa-miR-21b-3p, ssa-miR-25-1-2-5p, ssa-miR-146d-1-3p, ssa-miR-192a-1-3p, ssa-miR-192b-5p	ssa-miR-21a-2-3p, ssa-miR-21b-3p, ssa-miR-25-1-2-5p, ssa-miR-146d-1-3p, ssa-miR-183-5p, ssa-miR-192a-1-3p, ssa-miR-192b-5p, ssa-miR-456-3p	cellular response to interferon-gamma [GO:0071346]; nucleosome assembly [GO:0006334]	-	NM_001140094.1	no
MAP kinase-activated protein kinase 3 (mitogen-activated protein kinase 3) (EC 2.7.11.1)	MAPK3	ssa-miR-21b-3p, ssa-miR-26a-3-3p, ssa-miR-29b-2-5p, ssa-miR-146d-1-3p, ssa-miR-459-3p, ssa-miR-8159-3p	ssa-miR-21a-2-3p, ssa-miR-21b-3p, ssa-miR-26a-3-3p, ssa-miR-128-1-5p, ssa-miR-128-2-5p, ssa-miR-128-3-5p, ssa-miR-146d-1-3p, ssa-miR-187-5p (2x), ssa-miR-222b-5p, ssa-miR-459-3p, ssa-miR-8159-3p, ssa-miR-novel-2-3p	MAPK signaling pathway, apoptotic process, regulation og genes involved in Apoptosis pathway	sasa04010 MAPK signaling pathway; sasa04370 VEGF signaling pathway	NM_001139792.1	no
Complement C1q tumor necrosis factor-related protein 4 precursor	C1QT4	ssa-miR-7a-2-6-3p, ssa-miR-21b-3p, ssa-miR-26a-3-3p, ssa-miR-29a-3p, ssa-miR-29c-3p, ssa-miR-29de-3p	ssa-miR-21a-2-3p, ssa-miR-21b-3p, ssa-miR-26a-3-3p, ssa-miR-29a-3p, ssa-miR-29b-3p, ssa-miR-29c-3p, ssa-miR-29de-3p, ssa-miR-143-3p, ssa-miR-222b-5p, ssa-miR-8162-5p	cytokine, regulate inflammtory networks other species	-	NM_001141731.1	no
Methylthioribulose-1-phosphate dehydratase (MTRu-1-P dehydratase) (EC 4.2.1.109) (APAF1-interacting protein homolog)	APIP	ssa-miR-21b-3p, ssa-miR-29e-5p, ssa-miR-125a-4-3p, ssa-miR-221-5p, ssa-miR-731-5p	ssa-miR-21a-2-3p, ssa-miR-21b-3p, ssa-miR-26d-5p (2x), ssa-miR-125a-2-3-3p, ssa-miR-125a-4-3p, ssa-miR-125b-3-3p, ssa-miR-132-1-2-5p, ssa-miR-221-5p, ssa-miR-731-5p	apoptotic process [GO:0006915]; L-methionine salvage from methylthioadenosine [GO:0019509]; L-methionine salvage from S-adenosylmethionine [GO:0019284]	sasa00270 Cysteine and methionine metabolism; sasa01100 Metabolic pathways	NM_001140053.1	no
B-cell lymphoma 6 protein homolog	BCL6	ssa-miR-21b-3p	ssa-miR-21a-2-3p, ssa-miR-21b-3p, ssa-miR-27a-2-5p, ssa-miR-27d-1-5p	Innflammatory response (other species)	sasa04068 FoxO signaling pathway	NM_001140313.1	no
LYRIC (LYRIC protein)	LYRIC	ssa-miR-18b-3p, ssa-miR-21b-3p	ssa-miR-21a-2-3p, ssa-miR-21b-3p, ssa-miR-27a-2-5p, ssa-miR-27d-1-5p, ssa-miR-novel-13-5p (2x)	negative regulation of apoptotic process [GO:0043066]; positive regulation of angiogenesis [GO:0045766]; positive regulation of I-kappaB kinase/NF-kappaB signaling [GO:0043123]	-	NM_001140291.1	no
Interferon-induced protein 44	IFI44	ssa-miR-21b-3p	ssa-miR-21a-2-3p, ssa-miR-21b-3p, ssa-miR-30c-d-1-3p, ssa-miR-30d-2-3p, ssa-miR-200b-5p, ssa-miR-novel-2-3p	virus responsive gene (salmon), antiviral defense (other species)	-	NM_001140400.1	yes
Suppressor of defective silencing 3 like (sin3 histone deacetylase corepressor complex component SDS3)	SDS3	ssa-miR-21b-3p, ssa-miR-462a-3p	ssa-miR-21a-2-3p, ssa-miR-21b-3p, ssa-miR-462a-3p	apoptotic process other species	-	NM_001139631.1	no
Barrier-to-autointegration factor (barrier-to-autointegration factor-like)	BAF	ssa-miR-21b-3p	ssa-miR-21a-2-3p, ssa-miR-21b-3p, ssa-miR-727b-3p	Virus responsive gene, Known to be exploited by retrovirus	-	BT049316.2	yes
C-X-C motif chemokine 10 precursor	CXL10	ssa-miR-21b-3p	ssa-miR-21b-3p, ssa-miR-novel-13-5p	Effector, chemokine-mediated signaling pathway, immune response, inflammatory response, virus responsive gene	sasa04060 Cytokine-cytokine receptor interaction; sasa04620 Toll-like receptor signaling pathway; sasa04622 RIG-I-like receptor signaling pathway; sasa04623 Cytosolic DNA-sensing pathway	NM_001141028.1	yes
Tumor necrosis factor alpha-1 (tumor necrosis factor alpha-1 precursor)	TNF-ALPHA-1	ssa-miR-novel-5-3p	ssa-miR-222b-5p, ssa-miR-novel-5-3p	immune response [GO:0006955]	sasa04010 MAPK signaling pathway; sasa04060 Cytokine-cytokine receptor interaction; sasa04150 mTOR signaling pathway; sasa04210 Apoptosis; sasa04217 Necroptosis; sasa04350 TGF-beta signaling pathway; sasa04620 Toll-like receptor signaling pathway; sasa04621 NOD-like receptor signaling pathway; sasa04622 RIG-I-like receptor signaling pathway; sasa04625 C-type lectin receptor signaling pathway; sas…	NM_001123589.1	yes
B-cell linker protein	BLNK	ssa-miR-25-1-2-5p, ssa-miR-29a-5p, ssa-miR-29b-1-5p (2x), ssa-miR-29b-2-5p, ssa-miR-29e-5p	ssa-miR-25-1-2-5p, ssa-miR-29a-5p, ssa-miR-183-5p	B cell differentiation, inflammatory response other species	-	NM_001165337.1	no
apoptosis inhibitor 5	API5	ssa-miR-25-1-2-5p, ssa-miR-29b-1-5p, ssa-miR-29d-5p	ssa-miR-25-1-2-5p, ssa-miR-29d-5p	Regulation of apoptotic process	-	NM_001140346.1	no
Transport-associated protein (transport-associated protein precursor)	TAP1	ssa-miR-26a-3-3p	ssa-miR-26a-3-3p	antigen processing and presentation of exogenous peptide antigen via MHC class I, TAP-dependent [GO:0002479]	sasa02010 ABC transporters; sasa04145 Phagosome; sasa05168 Herpes simplex virus 1 infection	NM_001123673.1	no
transcription factor GATA-3 (transcription factor GATA-3 isoform X1)	GATA3	ssa-miR-26a-3-3p, ssa-miR-8159-3p	ssa-miR-26a-3-3p, ssa-miR-125b-3-3p, ssa-miR-8159-3p	virus responsive gene, Adaptive immunity, Host-virus interaction, Immunity other species	-	NM_001171800.1	no
Antimicrobial peptide NK-lysin precursor	NKL	ssa-miR-26a-3-3p	ssa-miR-26a-3-3p, ssa-miR-143-3p, ssa-miR-456-3p	defense response to bacterium [GO:0042742]	-	NM_001141110.1	no
C-C chemokine receptor type 3	CCR3	ssa-miR-26a-3-3p	ssa-miR-26a-3-3p, ssa-miR-30a-3-4-3p, ssa-miR-193a-5p, ssa-miR-novel-2-3p	Effector, chemokine receptor activity, inflammatory response, Host-virus interaction, cellular defense response	-	NM_001173762.1	no
Probable ATP-dependent RNA helicase DHX58 (EC 3.6.4.13)	DHX58	ssa-miR-731-5p	ssa-miR-26d-5p, ssa-miR-129-5p, ssa-miR-731-5p	virus responsive gene, innate immunity pathway,	sasa04622 RIG-I-like receptor signaling pathway	BT045378.1, NM_001140177.1	yes
Serine/threonine-protein kinase (EC 2.7.11.1)	PIM3	ssa-miR-7a-2-6-3p, ssa-miR-146d-1-3p	ssa-miR-26d-5p, ssa-miR-146d-1-3p	negative regulation of apoptotic process other species	-	NM_001139867.1	no
BNIP2 motif-containing molecule at the C-terminal region 1	BMCC1	ssa-miR-29a-3p, ssa-miR-29c-3p, ssa-miR-29de-3p, ssa-miR-122-5p, ssa-miR-192a-1-3p, ssa-miR-192b-5p	ssa-miR-26d-5p, ssa-miR-29a-3p, ssa-miR-29b-3p, ssa-miR-29c-3p, ssa-miR-29de-3p, ssa-miR-122-5p, ssa-miR-192a-1-3p, ssa-miR-192b-5p	apoptotic process other species	-	NM_001139842.1	no
Jeltraxin	JELT	ssa-miR-8159-5p	ssa-miR-27a-2-5p	Similar to CRP, innate immunity pathway	-	BT059527.1, NM_001139974.1	no
Interleukin-13 receptor alpha-2 chain precursor	I13R2	ssa-miR-18b-3p, ssa-miR-731-3p, ssa-miR-731-5p, ssa-miR-8159-3p	ssa-miR-27a-2-5p, ssa-miR-183-5p, ssa-miR-731-3p, ssa-miR-731-5p, ssa-miR-8159-3p	receptor, immunoglobulin mediated immune response, negative regulation of immunoglobulin production other species	sasa04060 Cytokine-cytokine receptor interaction	NM_001140169.1	no
HCLS1-associated protein X-1	HAX1	ssa-miR-731-5p	ssa-miR-27a-2-5p, ssa-miR-27a-3-5p, ssa-miR-27d-1-5p, ssa-miR-27d-2-5p, ssa-miR-100a-2-3p, ssa-miR-731-5p	regulation of apoptotic process other species	-	NM_001139906.1	no
TNFAIP3-interacting protein 2	TNIP2	ssa-miR-29a-3p (2x), ssa-miR-29c-3p (2x), ssa-miR-29de-3p (2x), ssa-miR-221-5p, ssa-miR-459-3p, ssa-miR-462a-5p, ssa-miR-8159-5p	ssa-miR-29a-3p (2x), ssa-miR-29b-3p (2x), ssa-miR-29c-3p (2x), ssa-miR-29de-3p (2x), ssa-miR-183-5p, ssa-miR-221-5p, ssa-miR-459-3p, ssa-miR-462a-5p, ssa-miR-novel-2-3p	Apoptosis regulator, Inflammatory response, innate immune response other species	-	NM_001165345.1	no
Receptor-transporting protein 3	RTP3	ssa-miR-29a-3p, ssa-miR-29c-3p, ssa-miR-29de-3p	ssa-miR-29a-3p, ssa-miR-29b-3p, ssa-miR-29c-3p, ssa-miR-29de-3p, ssa-miR-125b-3-3p	virus responsive gene	-	BT048322.2 , NM_001141116.2	yes
Dual specificity mitogen-activated protein kinase kinase 4	MP2K4	ssa-miR-29a-3p, ssa-miR-29b-2-5p, ssa-miR-29c-3p, ssa-miR-29de-3p, ssa-miR-8159-3p	ssa-miR-29a-3p, ssa-miR-29b-3p, ssa-miR-29c-3p, ssa-miR-29de-3p, ssa-miR-128-1-5p, ssa-miR-128-2-5p, ssa-miR-128-3-5p, ssa-miR-143-3p, ssa-miR-8159-3p	Immune system related pathway, may be essential for production of inflammatory cytokines	sasa04010 MAPK signaling pathway; sasa04012 ErbB signaling pathway; sasa04620 Toll-like receptor signaling pathway; sasa04912 GnRH signaling pathway; sasa05132 Salmonella infection	NM_001141912.1	no
Forkhead box P3 (forkhead box P3 isoform X1)	FOXP3	ssa-miR-29a-3p, ssa-miR-29c-3p, ssa-miR-29de-3p	ssa-miR-29a-3p, ssa-miR-29b-3p, ssa-miR-29c-3p, ssa-miR-29de-3p, ssa-miR-187-5p	Activator and repressor, transcr. factor activity, response to virus, negative regulation of immune response and innflammatory response (other species)	-	NM_001198847.1	no
Interferon regulatory factor 5	IRF5	ssa-let-7b-3p, ssa-let-7d-c-1-3p, ssa-miR-29a-3p, ssa-miR-29c-3p, ssa-miR-29de-3p, ssa-miR-462a-3p	ssa-miR-29a-3p, ssa-miR-29b-3p, ssa-miR-29c-3p, ssa-miR-29de-3p, ssa-miR-187-5p, ssa-miR-193a-5p, ssa-miR-456-3p, ssa-miR-462a-3p	cytokine-mediated signaling pathway [GO:0019221]; defense response to virus [GO:0051607]; regulation of transcription by RNA polymerase II [GO:0006357]	sasa04620 Toll-like receptor signaling pathway	NM_001139852.1	no
Inhibitor of growth protein	ING2	ssa-miR-29a-3p, ssa-miR-29c-3p, ssa-miR-29de-3p	ssa-miR-29a-3p, ssa-miR-29b-3p, ssa-miR-29c-3p, ssa-miR-29de-3p, ssa-miR-727b-3p	regulation of apoptotic process [GO:0042981]; chromatin organization [GO:0006325]; negative regulation of cell population proliferation [GO:0008285];	-	NM_001140538.1	no
Integrin beta	ITB2	ssa-miR-29a-3p, ssa-miR-29b-2-5p, ssa-miR-29c-3p, ssa-miR-29de-3p	ssa-miR-29a-3p, ssa-miR-29b-3p, ssa-miR-29c-3p, ssa-miR-29de-3p, ssa-miR-8158-3p	cell-matrix adhesion [GO:0007160]; integrin-mediated signaling pathway [GO:0007229], inflammatory response other species	sasa04145 Phagosome; sasa04514 Cell adhesion molecules (CAMs); sasa04810 Regulation of actin cytoskeleton	NM_001165324.1	no
Eosinophil peroxidase	LOC100380666	ssa-miR-29a-3p, ssa-miR-29b-1-5p, ssa-miR-29c-3p, ssa-miR-29d-5p, ssa-miR-29de-3p, ssa-miR-462a-3p	ssa-miR-29a-3p, ssa-miR-29c-3p, ssa-miR-29d-5p, ssa-miR-29de-3p, ssa-miR-100a-2-3p, ssa-miR-462a-3p	defense response [GO:0006952]; response to oxidative stress [GO:0006979]	sasa00983 Drug metabolism - other enzymes; sasa04145 Phagosome	XM_014128513.1	no
G-protein coupled receptor 183	EBI2	ssa-miR-29a-5p, ssa-miR-29e-5p	ssa-miR-29a-5p	Receptor, adaptive immune response	-	NM_001140225.1	no
Myeloid differentiation primary response protein MyD88	MYD88	ssa-miR-29a-5p, ssa-miR-29e-5p	ssa-miR-29a-5p	Inflammatory response, innate immune response and innate immunity pathway	sasa04010 MAPK signaling pathway; sasa04620 Toll-like receptor signaling pathway; sasa04621 NOD-like receptor signaling pathway; sasa05132 Salmonella infection; sasa05168 Herpes simplex virus 1 infection	EF672332.1, NM_001136545.1	no
Complement C1q subcomponent subunit B (complement component 1, q subcomponent, B chain precursor)	C1QB	ssa-miR-29a-5p (5x), ssa-miR-29d-5p (5x), ssa-miR-29e-5p (5x), ssa-miR-2184-3p	ssa-miR-29a-5p (5x), ssa-miR-29d-5p (5x), ssa-miR-125b-3-3p, ssa-miR-2184-3p	complement activation, classical pathway [GO:0006958]	-	BT059783.1, NM_001173900.1	no
inhibitor of nuclear factor kappa-B kinase subunit alpha-like	IKKA	ssa-let-7a-1-3-3p, ssa-let-7b-3p, ssa-let-7d-c-1-3p, ssa-miR-29a-5p, ssa-miR-29b-1-5p, ssa-miR-29e-5p, ssa-miR-122-5p	ssa-miR-29a-5p, ssa-miR-100a-2-3p, ssa-miR-122-5p	Virus responsive, innflammatory response, innate immune response, part of the non-canonical pathway of NF-kappa-B activation, other species	sasa04010 MAPK signaling pathway; sasa04068 FoxO signaling pathway; sasa04150 mTOR signaling pathway; sasa04210 Apoptosis; sasa04620 Toll-like receptor signaling pathway; sasa04621 NOD-like receptor signaling pathway; sasa04622 RIG-I-like receptor signaling pathway; sasa04623 Cytosolic DNA-sensing pathway; sasa04625 C-type lectin receptor signaling pathway; sasa04920 Adipocytokine signaling pathw…	XM_014178991.1, XM_014178992.1	no
Interferon regulatory factor 9 (interferon regulatory factor 9 isoform X1)	IRF9	ssa-miR-29a-5p, ssa-miR-29e-5p	ssa-miR-29a-5p, ssa-miR-125b-3-3p	activator, transcription factor activating innate immunity pathway, defense response to virus (other species)	sasa04217 Necroptosis; sasa04621 NOD-like receptor signaling pathway; sasa04625 C-type lectin receptor signaling pathway; sasa05168 Herpes simplex virus 1 infection	NM_001173719.1	no
C9orf150 (CI150 protein)	CI150	ssa-miR-29a-5p, ssa-miR-29e-5p, ssa-miR-8159-5p	ssa-miR-29a-5p, ssa-miR-129-5p	Positive regulation of I-kappaB kinase/NF-kappaB signaling [GO:0043123]	-	NM_001173746.1	no
Nuclear factor NF-kappa-B p100 subunit	NFKB2	ssa-miR-29a-5p, ssa-miR-29e-5p, ssa-miR-192a-1-3p, ssa-miR-192b-5p, ssa-miR-462a-3p	ssa-miR-29a-5p, ssa-miR-143-3p, ssa-miR-192a-1-3p, ssa-miR-192b-5p, ssa-miR-462a-3p	Activator and repressor, transcr. factor activity, NF-kappaB signaling pathway, innate immune response, innflammatory response	sasa04010 MAPK signaling pathway; sasa04625 C-type lectin receptor signaling pathway	NM_001173583.1, XM_014153935.1, XM_014153936.1, XM_014153937.1	no
TNF receptor-associated factor	TRAF4	ssa-miR-18b-3p, ssa-miR-29a-5p, ssa-miR-29d-5p, ssa-miR-29e-5p, ssa-miR-731-5p	ssa-miR-29a-5p, ssa-miR-29d-5p, ssa-miR-100a-2-3p, ssa-miR-129-5p, ssa-miR-183-5p, ssa-miR-731-5p	Plays a role in the activation of NF-kappa-B and JNK, and in the regulation of cell survival and apoptosis other species	-	NM_001173598.1	no
Angiopoietin-related protein 4 precursor	ANGL4	ssa-miR-7a-2-6-3p, ssa-miR-29a-5p, ssa-miR-29e-5p, ssa-miR-192a-1-3p, ssa-miR-192b-5p	ssa-miR-29a-5p, ssa-miR-30c-d-1-3p (2x), ssa-miR-30d-2-3p (2x), ssa-miR-192a-1-3p, ssa-miR-192b-5p	Negative regulation of apoptotic process	sasa03320 PPAR signaling pathway	NM_001139941.1	yes
TRAF2-binding protein isoform X1	TIFA	ssa-miR-29a-5p, ssa-miR-29e-5p, ssa-miR-462a-3p	ssa-miR-29a-5p, ssa-miR-30c-d-1-3p, ssa-miR-30d-2-3p, ssa-miR-462a-3p	I-kappaB kinase/NF-kappaB signaling [GO:0007249]	-	NM_001173784.1	no
CD8 alpha (CD8 alpha precursor)	LOC100136450	ssa-miR-29a-5p, ssa-miR-29e-5p	ssa-miR-29a-5p, ssa-miR-8162-5p	Immune system related pathway, involved in T cell activation, T cell mediated immunity, cytotoxic T cell differentiation and defense response to virus in other species	sasa04514 Cell adhesion molecules (CAMs)	NM_001123583.1	no
DNA-binding death effector domain-containing protein 2	DEDD2	ssa-let-7d-c-1-3p, ssa-miR-29c-5p, ssa-miR-462a-3p, ssa-miR-8159-5p	ssa-miR-29b-3p, ssa-miR-29c-5p, ssa-miR-462a-3p, ssa-miR-1338-5p, ssa-miR-727b-3p (2x), ssa-miR-8162-5p	apoptotic process [GO:0006915]; regulation of apoptotic process [GO:0042981]	-	NM_001173651.1	no
Lymphocyte cytosolic protein 2	LCP2	ssa-miR-29c-5p	ssa-miR-29c-5p	T cell receptor signaling pathway; cytokine secretion; immune response in other species	-	NM_001140232.1	no
Mitogen-activated protein kinase (EC 2.7.11.24)	MK13	ssa-miR-29c-5p	ssa-miR-29c-5p	Immune system related pathway, may be essential for viral induction of type I IFNs and inflammatory cyokines	sasa04010 MAPK signaling pathway; sasa04068 FoxO signaling pathway; sasa04114 Oocyte meiosis; sasa04218 Cellular senescence; sasa04261 Adrenergic signaling in cardiomyocytes; sasa04370 VEGF signaling pathway; sasa04620 Toll-like receptor signaling pathway; sasa04621 NOD-like receptor signaling pathway; sasa04622 RIG-I-like receptor signaling pathway; sasa04625 C-type lectin receptor signaling pat…	NM_001141648.1	no
Heat shock protein 90-beta 1 (Heat shock protein hsp90 beta) (heat shock protein HSP 90-beta)	HSP90AB1	ssa-let-7b-3p, ssa-let-7d-c-1-3p, ssa-miR-29c-5p	ssa-miR-29c-5p	Immune system related pathway	sasa04141 Protein processing in endoplasmic reticulum; sasa04217 Necroptosis; sasa04621 NOD-like receptor signaling pathway; sasa04914 Progesterone-mediated oocyte maturation; sasa05132 Salmonella infection	NM_001123532.1	no
Heterogeneous nuclear ribonucleoprotein G	HNRPG	ssa-miR-29b-2-5p, ssa-miR-29b-3-5p, ssa-miR-29c-5p, ssa-miR-146a-1-2-3p	ssa-miR-29c-5p, ssa-miR-100a-2-3p, ssa-miR-146a-1-2-3p, ssa-miR-181a-5-3p, ssa-miR-193a-5p, ssa-miR-726-3p, ssa-miR-1338-5p	viral nucleocapsid [GO:0019013]; RNA binding [GO:0003723] (viral protein conjugated with nucleic acid (DNA or RNA))	sasa03040 Spliceosome	NM_001165311.1	no
Heterogeneous nuclear ribonucleoprotein U-like protein 1	HNRL1	ssa-miR-29c-5p, ssa-miR-459-3p	ssa-miR-29c-5p, ssa-miR-143-3p, ssa-miR-459-3p	Response to virus (other species). Represses basic transcription driven by several virus and cellular promoters	-	NM_001173934.1	no
Nuclear factor erythroid 2-related factor 2	NF2L2	ssa-miR-29c-5p	ssa-miR-29c-5p, ssa-miR-187-5p	cellular response to oxidative stress [GO:0034599]	sasa04141 Protein processing in endoplasmic reticulum	NM_001139807.1	no
VHSV-induced protein-like	LOC100194553	ssa-miR-29b-1-5p, ssa-miR-29c-5p, ssa-miR-29d-5p, ssa-miR-221-5p	ssa-miR-29c-5p, ssa-miR-29d-5p, ssa-miR-30c-d-1-3p, ssa-miR-30d-2-3p, ssa-miR-221-5p	Virus responsive gene, immune response	-	NM_001139639.1	yes
CRFB4a (Interleukin-10 receptor beta chain) (interleukin-10 receptor subunit beta-like)	I10R2	ssa-miR-18b-3p, ssa-miR-29b-2-5p, ssa-miR-29c-5p (2x), ssa-miR-221-5p	ssa-miR-29c-5p, ssa-miR-30c-d-1-3p, ssa-miR-30d-2-3p, ssa-miR-221-5p, ssa-miR-8162-5p (2x)	Virus responsive gene, antiviral defense other species	sasa04060 Cytokine-cytokine receptor interaction	BT059022.1	yes
Proteasome subunit beta (EC 3.4.25.1)	PSB9	ssa-miR-29c-5p	ssa-miR-29c-5p, ssa-miR-30d-2-3p	Virus responsive gene, immune system process	sasa03050 Proteasome	NM_001123702.2 , NM_001123714.1	no
Interferon-induced protein with tetratricopeptide repeats 5	IFIT5	ssa-miR-29d-5p	ssa-miR-29d-5p	Virus responsive gene, Antiviral defense, innate immunity	-	BT046021.1	yes
Death-associated protein 1	DAP1	ssa-miR-29d-5p	ssa-miR-29d-5p	Apoptotic process, negative regulation of NF-kappaB transcription factor activity	-	NM_001141583.1	no
Complement C1q subcomponent subunit C (complement C1q subcomponent subunit C precursor)	C1QC	ssa-miR-29d-5p	ssa-miR-29d-5p	Complement pathway, Immunity, Innate immunity	-	NM_001141779.1	no
VHSV-inducible protein	VHSV	ssa-let-7d-c-1-3p, ssa-miR-29d-5p	ssa-miR-29d-5p	Virus responsive, upregulated in VHSV	-	XM_014177300.1	yes
Tumor necrosis factor receptor superfamily member 11B precursor	TR11B	ssa-let-7b-3p, ssa-let-7d-c-1-3p, ssa-miR-29d-5p	ssa-miR-29d-5p	Immune response	sasa04060 Cytokine-cytokine receptor interaction	BT049358.1	no
Mitogen-activated protein kinase kinase kinase 7-interacting protein 1 (TGF-beta-activated kinase 1 and MAP3K7-binding protein 1)	TAB1	ssa-miR-29d-5p	ssa-miR-29d-5p, ssa-miR-183-5p	I-kappaB kinase/NF-kappaB signaling, MyD88-dependent toll-like receptor signaling pathway, positive regulation of NF-kappaB transcription factor activity other species	-	NM_001146525.1	no
POU domain class 2-associating factor 1 (POU domain class 2-associating factor 1 isoform X1)	OBF1	ssa-miR-192a-1-3p, ssa-miR-192b-5p	ssa-miR-30c-d-1-3p (3x), ssa-miR-30d-2-3p (3x), ssa-miR-184-3p, ssa-miR-192a-1-3p, ssa-miR-192b-5p	Transcriptional coactivator, humoral immune response	-	NM_001140075.1	no
Nuclear factor interleukin-3-regulated protein (nuclear factor interleukin-3-regulated protein isoform X1)	NFIL3	ssa-let-7a-1-3-3p	ssa-miR-30c-d-1-3p, ssa-miR-30d-2-3p	immune response [GO:0006955]	-	NM_001141819.1	no
XIAP-associated factor 1	XAF1	ssa-miR-29b-3-5p, ssa-miR-122-5p, ssa-miR-146d-1-3p	ssa-miR-30c-d-1-3p, ssa-miR-30d-2-3p, ssa-miR-122-5p, ssa-miR-146d-1-3p	apoptotic process other species	-	NM_001141454.1	yes
Tumor necrosis factor receptor superfamily member 1A precursor	TNR1A	ssa-miR-18b-3p, ssa-miR-novel-5-5p	ssa-miR-30c-d-1-3p, ssa-miR-30d-2-3p, ssa-miR-183-5p, ssa-miR-novel-5-5p	inflammatory response; innate immune response, response to virus	sasa04010 MAPK signaling pathway; sasa04060 Cytokine-cytokine receptor interaction; sasa04150 mTOR signaling pathway; sasa04210 Apoptosis; sasa04217 Necroptosis; sasa04920 Adipocytokine signaling pathway; sasa05132 Salmonella infection; sasa05168 Herpes simplex virus 1 infection	NM_001141773.1	no
Interferon regulatory factor 7	IRF7	ssa-miR-192a-5p, ssa-miR-459-3p, ssa-miR-731-5p	ssa-miR-30c-d-1-3p, ssa-miR-30d-2-3p, ssa-miR-192a-5p, ssa-miR-459-3p, ssa-miR-731-5p	activator, transcription factor activating innate immunity pathway, virus responsive gene	sasa04620 Toll-like receptor signaling pathway; sasa04621 NOD-like receptor signaling pathway; sasa04622 RIG-I-like receptor signaling pathway; sasa04623 Cytosolic DNA-sensing pathway; sasa05168 Herpes simplex virus 1 infection	NM_001136548.1	yes
TANK-binding kinase 1 (serine/threonine-protein kinase TBK1) (EC 2.7.11.1)	TBK1	ssa-miR-29b-3-5p	ssa-miR-456-3p, ssa-miR-727b-3p	Immune system related pathway, Antiviral defense, Host-virus interaction, Immunity, Innate immunity (other species)	sasa04137 Mitophagy - animal sasa04140 Autophagy - animal; sasa04620 Toll-like receptor signaling pathway; sasa04621 NOD-like receptor signaling pathway; sasa04622 RIG-I-like receptor signaling pathway; sasa04623 Cytosolic DNA-sensing pathway; sasa05168 Herpes simplex virus 1 infection	NM_001256722.1	no
IFN-inducible protein Gig2-like-1	LOC100194720	ssa-miR-462a-3p	ssa-miR-462a-3p	virus responsive gene, interferon stimulated gene	-	BT044026.1	yes
Signal transducer and activator of transcription	STAT4	ssa-miR-462a-3p	ssa-miR-462a-3p	cytokine-mediated signaling pathway [GO:0019221]; positive regulation of transcription by RNA polymerase II [GO:0045944]	sasa04217 Necroptosis	NM_001173670.1	no
Macrosialin (Macrosialin precursor)	CD68	ssa-let-7b-3p, ssa-miR-462a-3p (5x), ssa-miR-731-5p	ssa-miR-462a-3p (5x), ssa-miR-731-5p	virus responsive gene	sasa04142 Lysosome	BT058906.1, NM_001165385.1	yes
Zgc:113149-like	LOC100194580	ssa-miR-731-5p	ssa-miR-731-5p	apoptotic process other species	-	NM_001139666.1	no
Interferon-related Developmental regulator 1	IFRD1	ssa-miR-731-5p	ssa-miR-731-5p	Virus responsive gene (https://link.springer.com/article/10.1186/s12864-017-3945-6)	-	NM_001140137.1	no
Toll-like leucine-rich repeat protein (toll-like leucine-rich repeat precursor)	TL/LRR	ssa-miR-731-5p	ssa-miR-731-5p	Activator, Immunity, Inflammatory response, Innate immunity	sasa04620 Toll-like receptor signaling pathway; sasa05132 Salmonella infection	NM_001123691.1	yes
C-C chemokine receptor type 9	CCR9	ssa-let-7a-1-3-3p, ssa-miR-7a-2-6-3p, ssa-miR-731-5p	ssa-miR-731-5p	Transcription coactivator binding, chemokine receptor activity, immune response	sasa04060 Cytokine-cytokine receptor interaction; sasa04672 Intestinal immune network for IgA production	NM_001140518.1	no
Growth-regulated alpha protein (Growth-regulated alpha protein precursor)	GROA	ssa-miR-8159-3p	ssa-miR-8159-3p	Cytokine, defense response, immune response	-	NM_001140855.1	no
Signal peptide peptidase-like 2A precursor	PSL2	ssa-miR-7a-2-6-3p	ssa-miR-8162-5p	Regulation of immune response [GO:0050776]	-	NM_001173826.1	no
CD276 antigen precursor	CD276	ssa-miR-8159-5p	ssa-miR-novel-2-3p	Immune system related pathway	sasa04514 Cell adhesion molecules (CAMs)	NM_001140791.1	no
B-cell CLL/lymphoma 7 protein family member A	BCL7A	ssa-miR-novel-5-3p	ssa-miR-novel-5-3p	Apoptotic process	-	NM_001141398.2	no
Heat shock protein HSP 90-beta	HS90B	ssa-miR-novel-5-3p	ssa-miR-novel-5-3p	Immune system related pathway	-	NM_001146473.1	no
Interleukin-4 receptor alpha chain (Interleukin-4 receptor alpha chain precursor) (interleukin-4 receptor alpha chain isoform X1)	IL4RA	ssa-miR-novel-5-3p	ssa-miR-novel-5-3p	virus responsive gene, production of molecular mediator involved in inflammatory response [GO:0002532]	sasa04060 Cytokine-cytokine receptor interaction	NM_001140093.1	yes
CD8 beta (CD8 beta precursor)	LOC100136451	ssa-miR-novel-5-3p	ssa-miR-novel-5-3p	Immune system related pathway, involved in T cell activation and regulation of defense response to virus in other species	sasa04514 Cell adhesion molecules (CAMs)	NM_001123584.1	no
Apoptosis-related protein 3	APR3	ssa-miR-7a-2-6-3p, ssa-miR-novel-5-3p	ssa-miR-novel-5-3p	apoptotic process other species	-	NM_001141009.1	no
GATA-binding factor 1 (GATA-binding factor 3)	GATA1	ssa-let-7a-1-3-3p, ssa-miR-novel-5-3p	ssa-miR-novel-5-3p	DNA-binding transcription factor activity [GO:0003700]; transcriptional activator required for the T-helper 2 (Th2) differentiation process following immune and inflammatory responses in other species	-	NM_001139767.1	no
Tumor necrosis factor ligand superfamily member 13 (tumor necrosis factor ligand superfamily member 13 isoform X1)	TNF13	ssa-miR-novel-5-3p (2x)	ssa-miR-novel-5-3p (2x)	immune response [GO:0006955]	sasa04060 Cytokine-cytokine receptor interaction; sasa04672 Intestinal immune network for IgA production	NM_001141604.1	no
CD3epsilon (CD3epsilon isoform 1 precursor)	LOC100136516	-	ssa-miR-30d-2-3p, ssa-miR-727b-3p	Receptor, adaptive immunity, immunity other species	-	NM_001123622.1	no
Mx3 protein	LOC100136587	-	ssa-miR-100a-5p	Virus responsive interferon (IFN)-inducible protein , Response to type I interferon [GO:0034340]	-	NM_001123675.1	no
Mx2 protein (myxovirus resistance 2)	MX2	-	ssa-miR-181a-5-3p	response to type I interferon [GO:0034340], virus responsive interferon (IFN)-inducible protein	-	NM_001123690.1	no
Complement component C7 precursor	CO7	-	ssa-miR-727b-3p	complement activation [GO:0006956], alternative pathway	-	NM_001139773.1	no
AKT-interacting protein	AKTIP	-	ssa-miR-30c-d-1-3p, ssa-miR-30d-2-3p	Apoptotic process [GO:0006915]	-	NM_001139922.1	no
FYN-binding protein	FYB	-	ssa-miR-1338-5p	immune response [GO:0006955]	-	NM_001140039.1	no
B-cell CLL/lymphoma 7 protein family member B (B-cell CLL/lymphoma 7b)	BCL7B	-	ssa-miR-27a-2-5p	apoptotic process other species	-	NM_001140154.1	no
Tumor necrosis factor alpha-induced protein 8-like protein 2 (TIPE2) (TNF alpha-induced protein 8-like protein 2) (TNFAIP8-like protein 2)	TNFAIP8L2	-	ssa-miR-125b-3-3p, ssa-miR-8162-5p	innate immune response [GO:0045087]; regulation of apoptotic process [GO:0042981]	-	NM_001140747.1	no
Platelet basic protein precursor	SCYB7	-	ssa-miR-27a-2-5p, ssa-miR-27d-1-5p, ssa-miR-novel-13-5p	Chemokine activity [GO:0008009]; defense response [GO:0006952]; immune response [GO:0006955]	-	NM_001141223.1	no
Signal transducer and activator of transcription 1	STAT1	-	ssa-miR-129-5p	DNA-binding transcription factor activity [GO:0003700]; SOCS family protein binding [GO:0097678]; signal transduction [GO:0007165]	-	NM_001141285.1	no
Interleukin enhancer-binding factor 3 homolog (interleukin enhancer-binding factor 3 homolog isoform X1)	ILF3	-	ssa-miR-100a-2-3p	Double-stranded RNA binding [GO:0003725], defense response to virus and negative regulation of viral genome replication in other species	-	NM_001141721.1	no
Interferon regulatory factor 2-binding protein 2-B	I2B2B	-	ssa-miR-10b-5p, ssa-miR-10d-5p, ssa-miR-30c-d-1-3p, ssa-miR-30d-2-3p	Regulator of macrophage inflammation and corepressor in inhibiting the expression of interferon-responsive genesin other species (ref: https://www.ncbi.nlm.nih.gov/pmc/articles/PMC162335/), involved in immature B cell differentiation	-	NM_001141775.1	no
Complement component C6 precursor (complement component C6 isoform X1)	CO6	-	ssa-miR-187-5p	complement activation [GO:0006956]	-	NM_001173575.1	no
uncharacterized protein LOC101448051 precursor	LOC101448051	-	ssa-let-7e-5p, ssa-let-7f-5p, ssa-miR-183-5p	inflammatory response [GO:0006954]; signaling receptor binding [GO:0005102]	-	NM_001279124.1	no
Mitogen-activated protein kinase (EC 2.7.11.24)	MK03	-	ssa-miR-novel-3-5p	Immune system related pathway, may be essential for production of inflammatory cytokines, Apoptosis, may be involved in the induction of pro-survival genes	sasa04010 MAPK signaling pathway; sasa04012 ErbB signaling pathway; sasa04068 FoxO signaling pathway; sasa04114 Oocyte meiosis; sasa04140 Autophagy - animal; sasa04150 mTOR signaling pathway; sasa04210 Apoptosis; sasa04218 Cellular senescence; sasa04261 Adrenergic signaling in cardiomyocytes; sasa04270 Vascular smooth muscle contraction; sasa04350 TGF-beta signaling pathway; sasa04370 VEGF signal…	NM_001173796.1	no
interleukin-1 receptor-associated kinase 1-like isoform X1	IRAK1	-	ssa-miR-456-3p	Immune system related pathway, interleukin-1-mediated signaling pathway [GO:0070498], Other species miR-146 target	sasa04010 MAPK signaling pathway; sasa04620 Toll-like receptor signaling pathway; sasa05132 Salmonella infection; sasa05168 Herpes simplex virus 1 infection	XM_014134273.1	no
C-X-C chemokine receptor type 4	CXCR4	-	ssa-miR-183-5p	Effector, chemokine receptor activity [GO:0004950]; chemotaxis [GO:0006935]	sasa04020 Calcium signaling pathway; sasa04060 Cytokine-cytokine receptor interaction; sasa04144 Endocytosis; sasa04672 Intestinal immune network for IgA production; sasa04810 Regulation of actin cytoskeleton	NM_001165293.1	no
Interleukin-12 receptor beta-2 chain (Interleukin-12 receptor beta-2 chain precursor)	I12R2	-	ssa-miR-125b-3-3p	Immune system related pathway	sasa04060 Cytokine-cytokine receptor interaction	NM_001165330.1	no
CD40 ligand	CD40L	-	ssa-miR-132-1-2-5p	immune response [GO:0006955]; leukocyte activation [GO:0045321]; tumor necrosis factor receptor binding [GO:0005164]; negative regulation of endocytosis [GO:0045806]; positive regulation of gene expression [GO:0010628]	sasa04060 Cytokine-cytokine receptor interaction; sasa04514 Cell adhesion molecules (CAMs); sasa04672 Intestinal immune network for IgA production	NM_001146535.1	no
Tumor necrosis factor receptor superfamily member 14	TNR14	-	ssa-miR-novel-13-5p	Immune system related pathway	sasa04060 Cytokine-cytokine receptor interaction; sasa05168 Herpes simplex virus 1 infection	NM_001141866.1	no
forkhead box protein O1-A-like	FOXO1	-	ssa-miR-10b-5p, ssa-miR-10d-5p, ssa-miR-184-3p, ssa-miR-727b-3p	Activator, apoptosis other species	sasa04068 FoxO signaling pathway; sasa04218 Cellular senescence; sasa04910 Insulin signaling pathway; sasa04933 AGE-RAGE signaling pathway in diabetic complications	XM_014163676.1	no
Suppressor of cytokine signaling 1 (suppressor of cytokine signaling 1-like)	SOCS1	-	ssa-miR-10b-5p, ssa-miR-10d-5p	Antiviral innate immune response, negative regulation of receptor signaling pathway via JAK-STAT [GO:0046426]; regulation of interferon-gamma-mediated signaling pathway [GO:0060334]	sasa04120 Ubiquitin mediated proteolysis; sasa04910 Insulin signaling pathway	XM_014190655.1, XM_014183194.1	no
Cathepsin L1 precursor	CATL1	-	ssa-miR-26d-5p	Apoptosis pathway, lysosome [GO:0005764]; cysteine-type peptidase activity [GO:0008234]	sasa04140 Autophagy - animal; sasa04142 Lysosome; sasa04145 Phagosome; sasa04210 Apoptosis	NM_001146546.1	no
Cholesterol 25-hydroxylase-like protein A	C25HA	-	ssa-miR-30c-d-1-3p, ssa-miR-30d-2-3p	Virus responsive gene, involved in B cell chemotaxis and defense response to virus in other species	sasa00120 Primary bile acid biosynthesis	BT047306.1, NM_001140862.1	no
78 kDa glucose-regulated protein (78 kDa glucose-regulated protein precursor)	GRP78	-	ssa-miR-129-5p	cellular response to interferon-gamma [GO:0071346]	sasa03060 Protein export; sasa04141 Protein processing in endoplasmic reticulum	NM_001141642.1	no
Tumor necrosis factor alpha-2 (tumor necrosis factor alpha-2 precursor)	TNF-ALPHA-2	-	ssa-miR-222b-5p	Cytokine activity [GO:0005125]; tumor necrosis factor receptor binding [GO:0005164]; immune response [GO:0006955]	sasa04010 MAPK signaling pathway; sasa04060 Cytokine-cytokine receptor interaction; sasa04150 mTOR signaling pathway; sasa04210 Apoptosis; sasa04217 Necroptosis; sasa04350 TGF-beta signaling pathway; sasa04620 Toll-like receptor signaling pathway; sasa04621 NOD-like receptor signaling pathway; sasa04622 RIG-I-like receptor signaling pathway; sasa04625 C-type lectin receptor signaling pathway; sas…	NM_001123590.1	no
Caspase 3B (Caspase-3)	CASP3	-	ssa-miR-183-5p, ssa-miR-8162-5p	apoptotic process other species, cellular response to oxidative stress [GO:0034599]	sasa04010 MAPK signaling pathway; sasa04115 p53 signaling pathway; sasa04210 Apoptosis; sasa04933 AGE-RAGE signaling pathway in diabetic complications; sasa05132 Salmonella infection; sasa05168 Herpes simplex virus 1 infection	NM_001139921.1	no
CD4-1-like protein (CD4-like protein isoform 1 precursor) (CD4-like protein isoform X1)	CD4	-	ssa-miR-10b-5p, ssa-miR-10d-5p, ssa-miR-8162-5p	immune response [GO:0006955]	sasa04060 Cytokine-cytokine receptor interaction; sasa04514 Cell adhesion molecules (CAMs)	NM_001123611.1	no
Cathepsin K precursor	CATK	-	ssa-miR-129-5p	Immune system related pathway	sasa04142 Lysosome; sasa04210 Apoptosis; sasa04620 Toll-like receptor signaling pathway	NM_001140399.1	no
Myeloid leukemia differentiation protein HOMOLOGUE	MCL-1	-	ssa-miR-novel-2-3p	Regulation of apoptotic process [GO:0042981]	sasa04210 Apoptosis	NM_001123562.1	no
Signal transducer and activator of transcription	STAT1	-	ssa-miR-222b-5p	Virus responsive gene, STAT family protein binding [GO:0097677]; transcription factor binding [GO:0008134]; cellular response to interferon-alpha [GO:0035457]; cellular response to interferon-gamma [GO:0071346]; cellular response to type I interferon [GO:0071357]	sasa04217 Necroptosis; sasa04620 Toll-like receptor signaling pathway; sasa04621 NOD-like receptor signaling pathway; sasa04625 C-type lectin receptor signaling pathway; sasa04933 AGE-RAGE signaling pathway in diabetic complications; sasa05168 Herpes simplex virus 1 infection	NM_001123654.1	no
Beta-2-microglobulin	B2M	-	ssa-miR-187-5p, ssa-miR-456-3p	Antigen processing and presentation of peptide antigen via MHC class I [GO:0002474]; immune response [GO:0006955]	sasa05168 Herpes simplex virus 1 infection	NM_001123699.1, NM_001198574.1	no
1The transcript names and gene symbols presented are as annotation in the uniprot database https://www.uniprot.org/ .
2The high viral load responding DE miRNAs (HVL-DE miRNAS) that show target site matches. The miRNAs with multiple target site matches are indicated by number of target sites in brackets. The genes with no matches are shown as dashes.
3The IPNV responding DE miRNAs that show target site matches. The miRNAs with multiple target site matches are indicated by number of target sites in brackets. The dashes indicate no matches.
4The description of immune functions are based on GO terms in the Uniprot database (https://www.uniprot.org/) (41), and Krasnov et al., (45)
5Organism specific KEGG pathway(s) to which the particluar gene has been mapped
6Genes that was differentially expressed in microarray analysis between RR and SS at 20 dpc
