# Supplementary material for: miRNAs Predicted to Regulate Host Anti-viral Gene Pathways in IPNV-Challenged Atlantic Salmon Fry Are Affected by Viral Load, and Associated With the Major IPN Resistance QTL Genotypes in Late Infection
Source: Front Immunol. 2020 Sep 11;11:2113. doi: 10.3389/fimmu.2020.02113 (PMC7516080; doi:10.3389/fimmu.2020.02113)
Supplement: Supplementary file 6 [file Table_6.XLSX]

## Sheet: Sheet1
Supplementary Table 6. Pathway enrichment analysis1
Enrichment analysis with all 180 predicted target genes of miRNAs differently expressed at any timepoint to controls
Rank	Name of pathway	P-value	Adjusted P-value (q-value)	Odds Ratio	Combined Score	Predicted target Genes2
1	Toll-like receptor signaling pathway	1.1575e-18	1.78255e-16	19.8939	821.623	MAP2K4;MAP2K2;STAT1;TNF;IKBKB;CXCL10;TBK1;IRAK1;IRF3;CTSK;IRF7;MAPK1;MAP3K8;IRF5;TAB1;TLR5;MYD88;MAPK3
2	NOD-like receptor signaling pathway	2.076e-14	9.13439e-13	11.6234	366.204	HSP90AB1;RIPK3;STAT1;STAT2;BRCC3;TNF;IKBKB;TBK1;IRF3;IRF7;TXNIP;MAPK1;TAB1;DNM1L;MYD88;IRF9;CTSB;MAPK3
3	Cytokine-cytokine receptor interaction	1.01891e-16	1.04608e-14	9.38306	345.509	IL4R;CCL21;IL1R1;IL10RB;TNFSF13;IL31RA;CXCR4;TNFRSF11B;TNF;CXCL14;TNFRSF1A;CXCL10;CD4;CD40LG;CXCR3;IL2RB;CCR9;FAS;TNFRSF14;CCR6;CCL19;CCR3;IL13RA1;IL12RB2
4	Apoptosis	2.81952e-11	4.34206e-10	11.2531	273.359	MAP2K2;TNF;CTSS;TNFRSF1A;IKBKB;CTSL;CTSK;CASP3;MAPK1;FAS;CTSF;MCL1;CTSB;MAPK3
5	RIG-I-like receptor signaling pathway	1.6658e-07	1.50902e-06	13.1363	205.028	IKBKB;CXCL10;SIKE1;TBK1;IRF3;DHX58;IRF7;TNF
6	C-type lectin receptor signaling pathway	2.47173e-08	2.45578e-07	11.0522	193.587	IKBKB;CD209;STAT1;STAT2;MAPK1;BCL10;TNF;IRF9;NFKB2;MAPK3
7	Necroptosis	1.80644e-07	1.58967e-06	7.80474	121.182	HSP90AB1;RIPK3;STAT1;STAT2;STAT3;STAT4;FAS;DNM1L;TNF;IRF9;TNFRSF1A
8	Cytosolic DNA-sensing pathway	1.79211e-05	0.000125448	10.9469	119.645	IKBKB;CXCL10;TBK1;RIPK3;IRF3;IRF7
9	MAPK signaling pathway	6.84374e-09	7.52811e-08	6.23417	117.202	MAP2K4;MAP2K2;IL1R1;TNF;NFKB2;TNFRSF1A;IKBKB;IRAK1;MYC;CASP3;MAPK1;FAS;MAP3K8;TAB1;MYD88;MAPK3
10	AGE-RAGE signaling pathway	2.71078e-05	0.000181504	8.04598	84.609	STAT1;CASP3;STAT3;MAPK1;TNF;FOXO1;MAPK3
11	Herpes simplex virus 1 infection	6.19469e-08	5.96239e-07	4.43884	73.6713	EIF2B5;STAT1;STAT2;TAP1;TNF;TNFRSF1A;TAPBP;IKBKB;TBK1;IRAK1;IRF3;CASP3;IRF7;FAS;TNFRSF14;TAB1;B2M;MYD88;IRF9
12	Intestinal immune network for IgA production	0.000798934	0.00372836	9.57854	68.3164	CD40LG;TNFSF13;CCR9;CXCR4
13	Adipocytokine signaling pathway	0.000337212	0.00182213	8.32917	66.59	IKBKB;STAT3;NFKBIE;TNF;TNFRSF1A
14	Cell adhesion molecules (CAMs)	4.04351e-05	0.000254163	6.34166	64.151	CD274;CD4;CD40LG;CD8B;CD8A;ITGB2;CD226;CD276
15	FoxO signaling pathway	0.000158152	0.000919071	6.09544	53.347	IKBKB;MAP2K2;BCL6;STAT3;MAPK1;FOXO1;MAPK3
16	ErbB signaling pathway	0.000880198	0.00398678	6.76133	47.5684	MAP2K4;MAP2K2;MYC;MAPK1;MAPK3
17	Phagosome	0.000375281	0.0019591	5.29341	41.7535	NCF1;CD209;CTSL;ITGB2;TAP1;MPO;CTSS
18	mTOR signaling pathway	0.000375281	0.00199287	5.29341	41.7535	IKBKB;MAP2K2;MAPK1;TNF;TNFRSF1A;MAPK3;LAMTOR5
19	Lysosome	0.000729676	0.00351157	5.60695	40.4985	CTSL;CTSK;CTSF;CD68;CTSS;CTSB
20	Insulin signaling pathway	0.00127736	0.00546428	5.03398	33.5412	IKBKB;MAP2K2;SOCS1;MAPK1;FOXO1;MAPK3
21	Salmonella infection	0.00675591	0.0253759	5.34616	26.7166	MAPK1;TLR5;MYD88;MAPK3
22	TGF-beta signaling pathway	0.00791499	0.0290216	5.10856	24.7203	MYC;MAPK1;TNF;MAPK3
23	VEGF signaling pathway	0.0147352	0.0482814	5.84454	24.6494	MAP2K2;MAPK1;MAPK3
24	GnRH signaling pathway	0.00886513	0.032123	4.94376	23.3624	MAP2K4;MAP2K2;MAPK1;MAPK3
25	Cellular senescence	0.0131028	0.0438659	3.59195	15.5709	MAP2K2;MYC;MAPK1;FOXO1;MAPK3
2Table 1 has some more genes for certain pathways than given here as these are duplicated Atlantic salmon and this is not reflected in the supplementary file overview. In additon this overview shows the higher vertbrate gene symbols as this was neccessary to carry out the enrichment analysis.
Enrichment analysis with the 148 predicted target genes of miRNAs differently expressed in RR vs SS comparison
Rank	Name of pathway	P-value	Adjusted p-value	Odds Ratio	Combined score
1	Toll-like receptor signaling pathway	9.504e-13	1.464e-10	20.03	692.9
2	NOD-like receptor signaling pathway	1.236e-11	1.269e-09	13.26	424.8
3	RIG-I-like receptor signaling pathway	3.847e-05	0.0005924	15.87	271
4	Cytokine-cytokine receptor interaction	3.926e-10	2.418e-08	8.98	256.4
5	C-type lectin receptor signaling pathway	6.217e-05	0.0007978	12.02	199.4
6	Necroptosis	2.59e-05	0.0004198	9.43	164.6
7	Cytosolic DNA-sensing pathway	6.082e-06	5.063e-05	13.23	158.9
8	Apoptosis	0.0009513	9.452e-06	8.74	121.2
9	MAPK signaling pathway	0.0002252	2.569e-06	6.12	93.7
10	Adipocytokine signaling pathway	0.00014	0.0009803	10.06	89.3
11	Cell adhesion molecules (CAMs)	0.0006424	0.003957	5.75	42.2
12	mTOR signaling pathway	0.0008223	0.00487	5.48	38.9
1Analysis performed on http://amp.pharm.mssm.edu/Enrichr/
Kuleshov MV, Jones MR, Rouillard AD, Fernandez NF et al. Enrichr: a comprehensive gene set enrichment analysis web server 2016 update
Nucleic Acids Res. 2016 Jul 8;44(W1):W90-7. doi: 10.1093/nar/gkw377
